# Supplementary material for: Repurposing Approved Drugs for Guiding COVID-19 Prophylaxis: A Systematic Review
Source: Front Pharmacol. 2020 Dec 14;11:590598. doi: 10.3389/fphar.2020.590598 (PMC7772842; doi:10.3389/fphar.2020.590598)
Supplement: Supplementary file 1 [file table1.xlsx]

## Sheet: Planilha1
Drug	Article title	Authors	Year	Country	Database	Half-life	Virus	Experiment	Phase	Type	Number	Effectiveness	Toxicity
Umifenovir	Arbidol: A potential antiviral drug for the treatment of SARS-CoV-2 by blocking trimerization of the spike glycoprotein.	Vankadari,N.	2020	Australia	PubMed	2 to 5,5 hours	SARS-Cov-2	Silico	-	-		spike	340-400 mg / kg and> 3000 mg / kg LD 50 (oral) in rats
Lopinavir, tocilizumab, interferon-b, remdesivir	Awake Prone Positioning for Non-intubated Oxygen Dependent COVID-19 Pneumonia Patients.	Ng, Z, et al.	2020	Singapore	PubMed	3 to 5 hours	SARS-COV2	Clinical	Phase I -III	alive	10 individuals	1 to every 10 recovered individuals	2.2503 LD50, mol/kg - oral in rats (Lopinavir) -tocilizumab, interferon-b and remdesivir (no information)
Hydroxychloroquine and Azitromycin	Coronavirus Disease 2019 (COVID-19) Complicated by Acute Respiratory Distress Syndrome: An Internist’s Perspective	Ahmed T, et al.	2020	United States	PubMed	4 to 50 hours (Hidroxicloquine) and 68 hours ( Azitromicin)	SARS-CoV2	Clinical	Phase III	alive	1 patient	-	2.6348 LD50, mol/kg Hydroxicloroquine and >2000 mk/kg Oral in rats (Azitromycin)
Remdesivir	COVID-19 associated Multisystem Inflammatory Syndrome in Children (MIS-C) guidelines; a Western New York approach	Hennon, T., et al.	2020	United States	PubMed	20 hours	SARS-Cov2	Clinical	Phase I - profilatico	alive	1 children	5 mg / kg (maximum dose of 200 mg) on ​​day 1 and then 2.5 mg / kg (maximum dose of 100 mg)	No information
Faviparivir	Favipiravir, an antiviral for COVID-19?	Coomes, E.A., et al.	2020	Canada	PubMed	2 to 5,5 hours	SARS-CoV2 ebola	Vitro	Phase I	alive	80 patient	600mg	No information
Hydroxychloroquine Cloroquine	Hydroxychloroquine as an aerosol might markedly reduce and even prevent severe clinical symptoms after SARS-CoV-2 infection.PG - 109783	Klimke, A., et al.	2020	Germany	PubMed	4 to 50 hours	SARS-CoV2	Clinical	Phase I	alive	-	2–4 mg / kg by inhalation	2.6348 LD50, mol/kg (Hydroxicloroquine) and 2.9547 LD50, mol/kg (cloroquine)
Hidroxocloroquine Cloroquina	Hydroxychloroquine, a less toxic derivative of chloroquine, is effective in inhibiting SARS-CoV-2 infection in vitro.	Liu, J. et al.	2020	China	PubMed	4 to 50 hours	SARS-CoV2	Vitro	Phase I	veroE6	-	CQ and HCQ were 273.20 and 249.50 μM	2.6348 LD50, mol/kg (Hydroxicloroquine) and 2.9547 LD50, mol/kg (cloroquine
Chloroquine Bromhexine Favipiravir Dipyridamole Ambroxol Hydroxychloroquine, Montelukast Kinaserin GS-441524 Kaempferol Lopinavir Entecavir Umifenovir Quercetin Remdesivir Nelfinavir Curcumin N3	In Silico Exploration of the Molecular Mechanism of Clinically Oriented Drugs for Possibly Inhibiting SARS-CoV-2’s Main Protease	Huynh, T., et al	2020	United States	PubMed	20 to 60 days	SARS-CoV2	Silico	-	-	-	Mpro	2.9547 LD50, mol/kg (cloroquine)
Hydroxychloroquine Azitromycin	Is Hydroxychloroquine a Possible Postexposure Prophylaxis Drug to Limit the Transmission to Healthcare Workers Exposed to Coronavirus Disease 2019	Pagliano, P., et al	2020	Italy	PubMed	4 to 50 hours (Hidroxicloquine) and 68 hours ( Azitromicin)	SARS-CoV2	Clinical	Phase III	alive	1 pregnant	400mg first day 1200 4x / day AZT 200mg 5x day prophylactic heparin	2.6348 LD50, mol/kg Hydroxicloroquine and >2000 mk/kg Oral in rats (Azitromycin)
Remdesivir	Pediatric Crohn's Disease and Multisystem Inflammatory Syndrome in Children (MIS-C) and COVID-19 Treated with Infliximab.	Dolinger, M.T., et al.	2020	United States	PubMed	20 hours in humans	SARS-CoV2	Clinical	Phase I	3	1 individual	10mg / kg	No information
Favipiravir Nelfinavir Lopinavir Simvastatin Rosuvastatin Pravastatin Pitavastatin Fluvastatin Atorvastatin	Statins and the COVID-19 main protease: in silico evidence on direct interaction.PG - 490-6	Reiner, Z., et al.	2020	Iran	PubMed	2 to 5,5 hours	SARS-CoV2	Silico	-	-	-	Mpro	> 5g/kg LD50 is oral in rats (nelfinavir), 2.2503 LD50 mol/kg (Lopiravir), 2.0061 LD50, mol/kg (Simvastatin),2.5599 LD50, mol/kg (Rosuvastatin), 8939 LD 50 mg/kg (Pravastatin), 3.1821 LD50, mol/kg (Pitavastatin), 2.9472 LD50, mol/kg (Fluvastatin), 5000 mg/kg (Atorvastatin).
tocilizumabe	Tocilizumab for the treatment of severe COVID-19 pneumonia with hyperinflammatory syndrome and acute respiratory failure: A single center study of 100 patients in Brescia, Italy	Toniati, P., et al.	2020	Italy	PubMed	2 to 21 hours	SARS-CoV2	Clinical		alive	100 individuals	8 mg / kg every 12 hours	No information
5ancotrofosfato de ganciclovir, 5'-trifosfato de carbovir, difosfato de cidofovir, 5'-trifosfato de estavudina, 2'-O- metiluridina-5′-trifosfato (2′-OMe-UTP, 3′-O-metiluridina-5′-trifosfato (3′-OMe-UTP), 2′-fluoro-2′-desoxiuridina-5′-trifosfato (2′-F-dUTP), destiobiotina-16-aminoalil-uridina-5′-trifosfato (destiobiotina-16-UTP), biotina-16-aminoalil-2′-desoxiuridina-5′-trifosfato (biotina-16-dUTP…	A Library of Nucleotide Analogues Terminate RNA Synthesis Catalyzed by Polymerases of Coronaviruses that Cause SARS and COVID-19.	Jockusch, S., et al.	2020	United States	PubMed	2,5 to 5,5 hours	SARS CoV and SARSCoV 2	Vitro	-	-	-	-	No information
Melatonin	A randomized multicenter clinical trial to evaluate the efficacy of melatonin in the prophylaxis of SARS-CoV-2 infection in high-risk contacts (MeCOVID Trial): A structured summary of a study protocol for a randomised controlled trial	García, I.G., et al.	2020	Spain	Scopus	35 to 50 minutes	SARS Cov 2	Live	Phase II	Humans -	450 individuals	-	Oral, rat: LD50 ≥3200 mg / kg
Compounds of Buriti oil: Mauritia flexuosa L. 13-cis-β-carotene, 9-cis-β-carotene and α-carotene	Constituents of buriti oil (Mauritia flexuosa L.) like inhibitors of the SARS-Coronavirus main peptidase: an investigation by docking and molecular dynamics	Costa, A.N., et al.	2020	Brazil	Scopus	No information	SARS CoV2	Silico	-	-	-	-	No information
Hydroxychloroquine	Controlled, double-blind, randomized trial to assess the efficacy and safety of hydroxychloroquine chemoprophylaxis in SARS CoV2 infection in healthcare personnel in the hospital setting: A structured summary of a study protocol for a randomised controlled trial	Cuadrado-LavÃ­n, A., et al.	2020	spain	Scopus	20 to 40 days	SARS CoV2	Clinical	Phase II	Humans - Health professionals	450 individuals: 225 HDC and 225 placebo	Study no completed	2.6348 LD50, mol/kg Hydroxicloroquine
Magnoflorine, 5-hidroxi-7,8-dimetoxiflavanona, Tinosponona, Cirsimaritin, Chrysoeriol, 6- Metoxigenkwanin, Vasicinone, Quercetin, Luteolin	In Silico Computational Screening of Kabasura Kudineer Formulation and JACOM against SARS-CoV-2 Spike protein.	Kiran, G. et al.	2020	India	PubMed	No information	SARS CoV2	Silico	-	-		-	No information
Benzotioxanthene derivatives	Inhibition of Influenza A virus propagation by benzoselenoxanthenes stabilizing TMPRSS2 Gene G-quadruplex and hence down-regulating TMPRSS2 expression	Shen, L.-W., et al.	2020	China	Scopus	No information	influenza A H1N1	Vitro		Calu-3, A549 and MDCK	3 individuals	The IC 50 The mACE2-Ig values ​​for the neutralization of the two viruses were 0.6 and 0.03? G ml -1-5 mg / kg body weight-	10 μM in Calu-3 at (benzoselenoxanthene) and 1 μM in A549 cells benzotioxanthene analogs and benzoselenoxanthene analogs.
ACE2-Ig mACE2-Ig	Neutralization of SARS-CoV-2 spike pseudotyped virus by recombinant ACE2-Ig	Lei, C., et al.	2020	China	Scopus	No information	SARS CoV and SARS CoV 2	Vitro / Alive	-	Cells (293T / A549) and rats	3 individuals	There was no effectiveness	No information
Hydroxychloroquine, Azitromicin	No evidence of rapid antiviral clearance or clinical benefit with the combination of hydroxychloroquine and azithromycin in patients with severe COVID-19 infection.	Molina, J., et al.	2020	France	PubMed	4 to 50 hours (Hidroxicloquine) and 68 hours ( Azitromicin)	SARSCov 2	Clinical	Phase I	humans	11 patients	-	2.6348 LD50, mol/kg Hydroxicloroquine and >2000 mk/kg Oral in rats (Azitromycin)
Four compounds stilbenoid analogs	Stilbene-based natural compounds as promising drug candidates against COVID-19	Wahedi, H.M., et al.	2020	Pakistan	Scopus	Data not available	SARSCoV2	Silico	-	-	-	Not found. The Umifenovir group 73% tested negative after 7 days - length of stay: 13 days Placebo group 78% tested negative after 7 days - Length of stay 11 days.	No information
Umifenovir	Umifenovir treatment is not associated with improved outcomes in patients with coronavirus disease 2019: a retrospective study.	Lian, N., et al.	2020	China	PubMed	17 to 21 hours	SARSCoV 2	Clinical	Phase I	humans	81 patient: 45 in the umifenovir group and 36 in the control group	Not found. The Umifenovir group 73% tested negative after 7 days - length of stay: 13 days Placebo group 78% tested negative after 7 days - Length of stay 11 days.	Oral LD50 of umifenovir in mice and rats has been reported as 340-400 mg / kg and> 3000 mg / kg, respectively
NPC306344	Virtual screening of natural products against type II transmembrane serine protease (TMPRSS2), the priming agent of coronavirus 2 (SARS-COV-2)	Rahman, N., et al.	2020	Pakistan	Scopus	No information	SARS CoV2	Silico	-	-			No information
Cloroquina	Chloroquine is a potent inhibitor of SARS coronavirus infection and spread.	Vincent, M. J., et al.	2005	EUA e Canadá	PubMed	72 to 120 hours	SARS-CoV	Vitro	-	Vero E6 cells	1 individual	0.1 μM of chloroquine and concentrations of 10 μM have completely abolished SARS-CoV infection.	2.9547 LD50, mol/kg (cloroquine)
Ribavirina Lamivudina	Clinical progression and viral load in a community outbreak of coronavirus-associated SARS pneumonia: a prospective study.	Peiris, J., et al.	2003	China	PubMed	120 to 170 hours (Ribavirin) and 5 to 7 hours (Lamivudina)	SARS-CoV	clinical	Estudo retrospectivo	Humans	75 patients	There were no satisfactory effects	2.1348 LD50, mol/kg (Lamivudine)
Abacavir Lamivudina Dolutegravir Fumarato de tenofovir disoproxil Emtricitabina Ritonavir Lopinavir Hydroxychloroquine Azitromycin Cefixima Tenofovir alafenamida Emtricitabina Cobicistate Darunavir Interferão beta-1b Hydroxychloroquine Ceftarolina fosamil Co-trimoxazol	COVID-19 in patients with HIV: clinical case series.PG - e314-6FAU	Blanco, J. L., et al.	2020	United States	PubMed	1.54 to 0.63 hours (Abacavir), 5 to 7 hours (Lamivudina), 14 hours (dolutegravir), 10 hours (Emtricitabina), 3 to 5 hours (Ritonavir), 2.2 to 6,9 hours (Lopinavir), 40 days (Hidroxicloroquine), 68 hours (Azithromycim), 3 to 11,5 hours (Cefixime), 10 hours (Emtricitabina), 3 to hours (Cobicistat), 15 hours (Darunavir), 1,60 hours (ceftarolina fosamil).	HIV SARS-CoV-2	clinical	Phase I	Humans	5 patientes	Lopinavir-boosted ritonavir was administered as 400 mg of lopinavir-boosted ritonavir 400 mg twice daily for 14 days; azithromycin was administered at 500 mg once daily, with an initial dose on the first day and then at 250 mg once daily for 4 days; hydroxychloroquine was administered as 400 mg twice daily with a loading dose on the first day and then 200 mg twice daily for 4 days, and interferon…	2.4758 LD50, mol/kg, in rats (Abacavir) 2.1348 LD50, mol/kg, in rats (Lamivudina) 2,240 mg/kg, LD50, Oral of in rats (Fumarate di tenofovir disoproxil) No information (Emtricitabina) 2.2503 LD50, mol/kg in rats (Lopinavir) 2.6154 LD50, mol/kg, in rats Ritonavir) 2.6348 LD50, mol/kg oral in rats (Hydroxicloroquine) >2000 mk/kg, (Azitromycin) 1.6878 LD50, mol/kg, in rats (Cefixime) One-time doses 3…
Bexarotene Cetilistat Diiodohydroxyquinoline abiraterone	Discovery of the FDA-approved drugs bexarotene, cetilistat, diiodohydroxyquinoline, and abiraterone as potential COVID-19 treatments with a robust two-tier screening system.	Yuan, S., et al.	2020	China	PubMed	7 hours (Bexarotene), 5 to 14 hours (abiraterone) - Other drugs were not noted	SARS-CoV-2	Vitro	-	VeroE6 cells	1 individual	EC 50 1.13 μM (cetilistat) EC 50 1.38 μM (diiodohydroxyquinoline) EC 50 1.94 μM (abiraterone acetate) EC 50 2.01 μM (bexarotene)	100 μM - 2.2855 LD50, mol/kg (cetilistat) > 100 μM - (diiodohydroxyquinoline) 92.35 μM - 2.4407 LD50, mol/kg (abiraterone acetate) 38.21 μM - 2.2119 LD50, mol/k (bexarotene)
Hydroxychloroquine	Finding the Dose for Hydroxychloroquine Prophylaxis for COVID‐19: The Desperate Search for Effectiveness	Al-Kofahi, M., et al.	2020	United States	PubMed	40 days (Hidroxicloroquine)	SARS-CoV-3	Silico	-	Humans	91 individuals	A loading dose of 800 mg, followed by a dose of 400 mg administered 2 or 3 times a week, maintains minimum values above EC 50 in 49-75% of patients. In the post-exposure scenario, the simulations indicated that a loading dose of 800 mg followed in 6 hours with 600 mg per day for at least 5 days, maintains daily values above EC 50 in 50% or more of the individuals for at least 2 weeks, the assumed…	2.6348 LD50, mol/kg Hydroxicloroquine
Teicoplanina Dalbavancin Oritavancin Telavancina	Glycopeptide Antibiotics Potently Inhibit Cathepsin L in the Late Endosome/Lysosome and Block the Entry of Ebola Virus, Middle East Respiratory Syndrome Coronavirus (MERS-CoV), and Severe Acute Respiratory Syndrome Coronavirus (SARS-CoV)*	Zhou, N., et al.	2016	United States	PubMed	70 a 100 hours (Teicoplanina), 333 a 405 hours ( Dalbavancin), 245 hours (Oritavancin) 1,5 to 8 hours (Telavancina).	MERS-CoV SARS-CoVs	Vitro	-	HEK293T canine kidney cell lines, A549, HeLa, Huh7.5.1, Madin-Darby, primary human umbilical vein endothelial cells	6 individuals	MERS-CoV - IC50 Teicoplanin ~ 0.63 μM Dalbavancin 2.99 μM 2.12 μM Oritavancin 3.24 μM Telavancin SARS-CoVs - IC50 Teicoplanin ~ 3.76 μM Dalbavancin 9.64 μM Oritavancin 4.96 μM 3.45 μM Telavancina	>500 mg/kg LD50 (Oritavancin), 2.7064 LD50, mol/kg (Televancin), Teiclopanine - was greater than 500 μ M
ABT450 Aciclovir Amprenavir Arbidol (Umifenovir) Adefovir Azidotimidina Asunaprevir Baricitinibe Beclabuvir Boceprevir Brivudin Camostate Darunavir Delavirdine Didanosina CGP42112A Dasabuvir Danoprevir Daclatasvir Elvitegravir Favipiravir Di-hidroxipropiladenina Efavirenz Faldaprevir Famciclovir Galidesivir Entecavir Elbasvir Ganciclovir Grazoprevir Iodoxuridina Ritonavir Indinavir Maraviroc Marb…	In silico studies on therapeutic agents for COVID-19: Drug repurposing approach.	Shah, B., et al.	2020	India	PubMed	2 to 5 hours (Aciclovir) 7.1-10.6 hours (Amprenavir) 17 to 21 hours (Umifenovir) Adefovir - Not Available Azidotimidina - nor results 15 to 20 hours (Asunaprevir) 12.5 hrs (Baricitinibe) Beclabuvir - Not Available 3.4 hours (Boceprevir) Brivudin - not available 3.8 to 4.7h (Camostate) 15 hours (Darunavir) 5.8 hours (Delavirdine) 0.5 to 1.5 (Didanosina) CGP42112A - no result 5.5 to 6 (Dasabuvir) D…	estruturas proteicas do COVID-19 PDB ID 5R7Y , 5R7Z , 5R80 , 5R81 e 5R82	Silico	-	-	-	Dock value medicine ________________________________________ 5R7Y 5R7Z 5R80 5R81 5R82 1 NSC306711 (Ferristatin II) -7.331 - - -9.147 - 2) Lopinavir -6.834 -6.968 -7.331 -8.44 -7.58 3) Elbasvir - - - -9,027 - 4) Asunaprevir - -7.725 - -8.257 -6.597 5) Simeprevir - -7.778 - -7.784 - 6 Remdesivir - -7,001 -7,674 - -7,911 7) CGP42112A -7.108 - - -7.521 -7.243 8) Indinavir - -7.058 -7.157 -6.834 -6.79…	2.4787 LD50, mol/kg (Amprenavir), 340-400 mg/kg and >3000 mg/kg, respectively (Umifenovir) in mice and rats, 3,200 mg/Kg (Darunavir), ABT450 Aciclovir 2.4787 LD50, mol/kg (Amprenavir); 340-400 mg/kg and >3000 mg/kg, respectively Arbidol (Umifenovir); Adefovir Azidotimidina - No information Asunaprevir - No information Baricitinibe - No information Beclabuvir - No information 2.6263 LD50, mol/kg (…
Interferon-α2b Ribavirina	Inhibition of novel β coronavirus replication by a combination of interferon-α2b and ribavirin	Falzarano, D., et al.	2013	Canada	PubMed	2 to 3 hours (Interferon-α2b) 120 to 170 hours (Ribavirina)	hCoV-EMC / 2012	Vitro	-	Vero cells LLC-MK2 cells	2 individuals	interferon-α2b = 58.08 U / ml ribavirin = 41.45 ug / ml	2700 mg/kg LD50 Oral in rats
Galidesivir Favipiravir Penciclovir	Novel Coronavirus Polymerase and Nucleotidyl-Transferase Structures: Potential to Target New Outbreaks.	Zhang, W. F., et al.	2020	Egypt	PubMed	2 to 5.5 hours (Favipiravir) 2 hours (Penciclovir) Galidesivir - No information	SARS-CoV-2	Silico	-	-	-	Galidesivir established four hydrophobic interactions and six of hydrogen bonding with nsp12. Favipiravir established seven hydrophobic interactions and five hydrogen bonds. Penciclovir established five hydrophobic interactions and seven hydrogen bonds. It is not surprising that most of these aas are located in RdRp motifs, with the exceptions of Asp 452 and Thr 455, indicating that these drugs c…	2.1426 LD50 mol/kg (Penciclovir), No informationn (Galidesivir) No information (Favipiravir )
Amoxicillin-clavulanic Levofloxacin Clarithromycin	Outcome of coronavirus-associated severe acute respiratory syndrome using a standard treatment protocol	Lau, A. C., et al.	2004	United States	PubMed	6 to 8 hours (levofloxacino), 3-4 hours (claritromicina)	SARS ‐ CoV	clinical	Phase II	Humans	88 individuals	-	1.7036 LD50, mol/kg in rats (Amoxicilin) 2000 mg/kg LD50, oral (Clavunonic acid) 1803 mg/kg and 1478 mg/kg, in rats and mice, respectively (levofloxacin) 2.7236 LD50, mol/kg, in rats (Clarithromycin)
HR2P-M2 peptide	Protective Effect of Intranasal Regimens Containing Peptidic Middle East Respiratory Syndrome Coronavirus Fusion Inhibitor Against MERS-CoV Infection.	Channappanavar R., et al.	2015	United States	PubMed	No information	MERS-CoV	Vitro / Alive	-	293T cells Huh-7 cells C57BL rats	3 individuals	HR2P-M2 peptide 0.55 µmol / l (the remaining 2 cells are missing)	-
Remdesivir Favipiravir Ribavirin Galidesivir Lopinavir Ritonavir Emetine hydrochloride Homoharringtonine Oseltamivir carboxylate Baloxivir acid	Remdesivir, lopinavir, emetine, and homoharringtonine inhibit SARS-CoV-2 replication in vitro.	Choy, K.T., et al.	2020	China	PubMed	20 hours (Remdesivir) 2 to 5.5 hours (Favipiravir) 120 to 170 hours (Ribavirin) Galidesivir Lopinavir Ritonavir Cloridrato de emetina Homoharringtonine Carboxilato de oseltamivir Ácido baloxivir	SARS-CoV-2	Vitro	-	Vero E6 cells	1 individual	EC50% Remdesivir 23.15 μM Favipiravir> 100 μM Ribavirin> 500 μM Galidesivir> 100 μM Lopinavir 26.63 μM Ritonavir> 100 μM Emetine hydrochloride 0.46 μM Homoharringtonine 2.55 μM Oseltamivir carboxylate> 100 μM Baloxivir acid> 100 μM	"Cytotoxicity Remdesivir> 100 μM (No informatiom LD50) Favipiravir> 100 μM (No information LD500) Ribavirin> 100 μM (Oral LD50 in rats is 2700 mg/kg. Intraperitoneal LD50 in mouse is 1300 mg/kgld50) Galidesivir> 100 μM (No information LD50) Lopinavir 49.75 μM (2.2503 LD50, mol/kg in rats) Ritonavir 48.91 μM (2.6154 LD50, mol/kg, in rats ) Emetine hydrochloride (56.46 μM No information LD50 ) Homo…
Hesus teta-defensina 1 (RTD-1)	Rhesus Theta-Defensin Prevents Death in a Mouse Model of Severe Acute Respiratory Syndrome Coronavirus Pulmonary Disease	Wohlford-Lenane, C. L., et al.	2009	United States	PubMed	Hesus teta-defensina 1 (RTD-1)	SARS-CoV	Live	-	mice	1 individual	RTD-1 (2.5 or 5 mg / kg) before exposure	-
Ribavirin interferon-β-1b	Ribavirin and interferon-β synergistically inhibit SARS-associated coronavirus replication in animal and human cell lines	Morgenstern, B., et al.	2005	Germany	PubMed	120 to 170 hours (Ribavirina) interferão-β-1b - No information	SarsCov	Vitro	-	Cell Vero Cell MA104 Cell PK-15 Cell Caco2 Cell CL14 HPEK cell	6 individuals	Vero cell> 1000 μg / ml MA104 cell 9.4 μg / ml PK-15 cell 2.2 μg / ml Caco2 cell 7.3 μg / ml CL14 cell 8.2 μg / ml HPEK cell 5.2 μg / ml	1300 mg/kg LD50 in mouse (Intraperitoneal)
GTP Ribavirin Sofosbuvir Tenofovir IDX-184 Setrobuvir YAK	Ribavirin, Remdesivir, Sofosbuvir, Galidesivir, and Tenofovir against SARS-CoV-2 RNA dependent RNA polymerase (RdRp): A molecular docking study.	Elfiky, A. A.	2020	Egypt	PubMed	120 to 170 hours (Ribavirin) 0.4 hours (Sofosbuvir) 32 hours Tenofovir IDX-184 Setrobuvir YAK	SARS-CoV-2 RdRp	Silico	-	-	-	GTP -8.7 kcal / mol Ribavirin -7.8 kcal / mol Sofosbuvir -7.5 kcal / mol Tenofovir .6.8 kcal / mol IDX-184 -9.0 kcal / mol Setrobuvir -9.3 kcal / mol YAK -8.4 kcal / mol	-
Sofosbuvir Ribavirin Galidesivir Remdesivir Favipiravir Tenofovir IDX-184 ((2-hidroxifenil) oxidanil) ((3,5-di-hidroxifenil) oxidanil) ((3-sulfanilfenil) oxidanil)	SARS-CoV-2 RNA dependent RNA polymerase (RdRp) targeting: an in silico perspective.	Elfiky, A. A.	2020	Egypt	PubMed	0.4 hours (Sofosbuvir) 120 to 170 hours (Ribavirina) 20 hours (Remdesivir) 2 to 5.5 hours (Favipiravir) 32 hours (Tenofovir) IDX-184 - No information ((2-hidroxifenil) oxidanil) ((3,5-di-hidroxifenil) oxidanil) composto 3 ((3-hidroxifenil) oxidanil) ((3-sulfanilfenil) oxidanil) Galidesivir - No information	SARS-CoV-2 RdRp	Silico	-	-	-	Binding affinity ... IDX-184 = -8.01 kcal / mol YAK = −8.78 kcal / mol Setrobuvir = -8.91 kcal / mol Physiological NTPs 7.56 kcal / mol (as an average value for the four NTPs). For the other compounds -6.59 kcal / mol (2'C-methylcitidine) to -7.31 kcal / mol (MK-0608 CTP (-6.88 kcal / mol) ATP (-7.29 kcal / mol) Compounds IDX-184 1 and 4 show average binding energies (-8.00 and -7.95 kcal / mol, …	No information (Sofosbuvir) ral LD50 in rats is 2700 mg/kg. Intraperitoneal LD50 in mouse is 1300 mg/kg.(Ribavirina) No information (Galidesivir) No information (Remdesivir) No information (Favipiravir) No information (Tenofovir) Nioinformation (IDX-184 ) No information ((2-hidroxifenil) oxidanil) No information ((3,5-di-hidroxifenil) oxidanil) No information ((3-sulfanilfenil) oxidanil)
Hydroxychloroquine Remdesivir	Simulated Assessment of Pharmacokinetically Guided Dosing for Investigational Treatments of Pediatric Patients With Coronavirus Disease 2019.	Maharaj, A. R., et al.	2020	United States	PubMed	50 days (Hidroxicloroquina) 20 hours (Remdesivir)	SARS-CoV-2 RdRp	Silico	-	Humans	1100 individuals	5 days of hydroxychloroquine (doses of 400 mg every 12 hours × 2, followed by 200 mg every 12 hours × 8 doses) and a single 200 mg intravenous dose of remdesivir were computed for simulated adult participants. For hydroxychloroquine, the analysis of the physiologically based pharmacokinetic model included 500 and 600 simulated adult and pediatric participants, respectively, and supported normaliz…	2.6348 LD50, mol/kg Hydroxicloroquine
Estradiol Quercetina	Tripartite Combination of Candidate Pandemic Mitigation Agents: Vitamin D, Quercetin, and Estradiol Manifest Properties of Medicinal Agents for Targeted Mitigation of the COVID-19 Pandemic Defined by Genomics-Guided Tracing of SARS-CoV-2 Targets in Human Cells.	Glinsky, G. V. et al.	2020	United States	PubMed	6.0 to 16.9 hours (estradiol) Quercetina no information	SARS-CoV-2	Vitro	-	ACE2 human cells FURIN human cells	2 individuals	Estradiol appears to affect both furin and ACE2 expression, while quercetin appears to target ACE2 expression. Consistently, a GSEA of the ligand disorders in the GEO database, focused on regulated genes, identified five records of estradiol administration (50%) among the top ten registries of significantly enriched ligand disorders. Collectively, these observations provide initial evidence to su…	oral LD50 of 960 mg/kg in the rat (Estradiol) 3.0200 LD50, mol/kg in rats (Quercertina)
β- D- N 4-hydroxycytidine-5′-isopropyl ester	An orally bioavailable broad-spectrum antiviral inhibits SARS-CoV-2 in human airway epithelial cell cultures and multiple coronaviruses in mice.	Sheahan, T. P., et al.	2020	United States	PubMed	No information	SARS-CoV-2	Vitro	-	human lung epithelial cell line Calu-3 2B4 ("Calu-3" cells)	1 indivisual	NHC was potent antiviral with an average mean inhibitory concentration (IC 50) of 0.15 µM	No information
Lopinavir Ritonavir Hydroxychloroquine sulfate Emtricitabine Tenofovir	Antiviral Efficacies of FDA-Approved Drugs against SARS-CoV-2 Infection in Ferrets.	Park, S. J., et al.	2020	Korea	PubMed	6.9 to 2.2 hours (lopinavir)	sars cov-2	alive	-	ferret animal		-	2.2503 LD50, mol/kg in rats (Lopinavir) 2.6154 LD50, mol/kg, in rats (Ritonavir) 2.6348 LD50, mol/kg (Hydroxicloroquine) No information (Emtricitabine) No information (Tenofovir)
Lopinavir Ritonavir Interferon Remdesivir	Compounds with Therapeutic Potential against Novel Respiratory 2019 Coronavirus.	Martinez, M.A.	2020	Spain	PubMed	6.9 to 2.2 hours	sars-cov, sars-Cov-2	clinical	Phase I and II	Humans	-	Potential drugs	2.2503 LD50, mol/kg in rats (Lopinavir) 2.6154 LD50, mol/kg, in rats Ritonavir) No information(nterferon-beta-1a) No information (Remdesivir)
Interferon-beta-1a Leukocytic interferon-alpha, Ribavirin, Lopinavir, Rimantadine, Baicalin, Glycyrrhizin	In vitro susceptibility of 10 clinical isolates of SARS coronavirus to selected antiviral compounds.	Chen, F., et al.	2004	China	PubMed	No information	Sars-Cov-2	Vitro	-	cell line	-	prophylactic / protective effect	No information (nterferon-beta-1a) No information (leukocytic interferon-alpha, ) Oral LD50 in rats is 2700 mg/kg. 1300 mg/kg LD50 in mouse is intratonial(ribavirin) 2.2503 LD50, mol/kg, in rats (lopinavir) Oral LD50 in rats is 640 mg/kg (rimantadine) No information( baicalin) 308-12700 mg / kg (glycyrrhizin)
Ribavirin Interferon-α	Severe Acute Respiratory Syndrome-Related Coronavirus Is Inhibited by Interferon-α	Ströher, U., et al.	2004	Canada	PubMed	120 to 170 hours (Ribavirin)	Sars-Cov-2	Vitro	-	Human serum	-	prophylactic / protective effect	Ribavirin is teratogen, it can cause a dose-dependent but reversible hemolytic anemia (Knowles et al., 2003).
Umifenovir rendemsivir darunavir TMC310911 opinavir faviparivir ritonavir	A Chemographic Audit of anti-Coronavirus Structure- Activity Information from Public Databases (ChEMBL).	Horvath, D., et al.	2020	Russia	PubMed	17 to 25 hours	Severe acute respiratory syndrome-related coronavirus (SARS-CoV) Tylonycteris bat coronavirus HKU4, (Feline) Alphacoronavirus 1, Influenza A virus, Influenza B virus, Dengue virus, West Nile virus, Yellow fever virus, Human immunodeficiency virus 1, Human immunodeficiency virus 2, Lassa mammarenavirus, Marburg marburgvirus, California encephalitis virus, Sin Nombre orthohantavirus, Crimean-Congo …	Silico		SARS-CoV 3CL proteinase	1 individuals	efficient association map 1000 drugs x sars-cov2	340-400 mg/kg and >3000 mg/kg, respectively.
Umifenovir	Arbidol (Umifenovir): A Broad-Spectrum Antiviral Drug That Inhibits Medically Important Arthropod-Borne Flaviviruses.	Haviernik, J., et al.	2018	Czech Republic	PubMed	17 to 25 hours	ZIKV (MR766, a representative of the African ZIKV lineage; Paraiba_01, a member of the Asian ZIKV lineage), WNV (strains Eg101 and 13-104), and TBEV (strain Hypr, a typical representative of the West European TBEV subtype). vírus Zika , vírus do Nilo Ocidental e vírus da encefalite transmitida por carrapatos (flavivirus transmitidos por artropodes).	Vitro		Huh-7 (human hepatocellular carcinoma), HBCA ( human brain cortical astrocytes), PS (Porcine kidney stable), UKF-NB-4 (human neuroblastoma), Vero (ATCC CCL-81, African Green Monkey, adult kidney, epithelia).	5 individuals	EC50= 10,57 ± 0,74 a 19,16 ± 0,29 μM	CC50 variando de 18,69 ± 0,1 a 89,72 ± 0,19 μM, com aumento de toxicidade: Huh-7 <HBCA <PS <UKF-NB-4 <Vero
Umifenovir	Arbidol and Other Low-Molecular-Weight Drugs That Inhibit Lassa and Ebola Viruses.	Hulseberg, C .E., et al.	2019	Germany	PubMed	17 to 25 hours	Lassa Ebola virus (EBOV GP MLV pseudoviruses)	Vitro		HEK293T/17, BSC-1, Lamp1 KO HEK293T/17 (clone 1D4), COS7 , BHK-21, Vero 76 cells,	6 individuals	IC50 Zoniporeto 88 uM; amodiaquina, 1,9 uM e 82%; niclosamida, 0,12 uM ; apilimod, 0,04 uM ; arbidol, 1,7 uM e ; clomifeno, 5,7 uM ; sertralina, 2,6 u; toremifeno, 2,9 uM.	340-400 mg/kg and >3000 mg/kg, respectively.
Abacavir Bictegravir Cobicistat Doravirine Darunavir Dolutegravir Elvitegravir Emtricitabine Nevirapine Raltegravir Rilpivirine Ritonavir Tenofovir alafenamide Tenofovir disoproxil lamivudine	COVID-19 in people living with human immunodeficiency virus: a case series of 33 patients.	Härter, G., et al.	2020	Germany	PubMed	2.2 to 6.9 hours	SARS-CoV-1	Clinical	retrospective	Humana	33 individuals	start of treatment	2.4758 LD50, mol/kg in rats (abacavir) No information (Bictegravir) No information (Cobicistat) No information (Doravirine) One-time doses 3,200 mg an oral solution (Darunavir) No information (Dolutegravir) No information (Elvitegravir) No information (Emtricitabine) 2.6729 LD50, mol/kg, in rats (Nevirapine) No information (Raltegravir) 2.8139 LD50, mol/kg, in rats (Rilpivirine) 2.6154 LD50, mol/…
Asunaprevir Nelfinavir Simeprevir Faldaprevir Indinavir Ritonavir Amprenavir Tipranavir Atazanavir Saquinavir Darunavir Fosamprenavir Lopinavir Umifenovir Enfuvirtide Pleconaril	Molecular Investigation of SARS–CoV-2 Proteins and Their Interactions with Antiviral Drugs	Calligari, P., et al,	2020	Italy	PubMed	17 to 25 hours	SARS-CoV-2	Silico	experimental and theoretical	SARS-CoV-2 spike glycoprotein, 3C-like protease, RNA-dependent RNA-polymerase e nucleocapsid phosphoprotein	4 individuals	viral protease inhibitors evaluated against 3C-like sars-cov-2 protease: Asunaprevir (DB11586 -8.1), Nelfinavir (DB00220: -7.9kca / mol), Simeprevir (DB06290: - 10.0 kca / mol) , Faldaprevir (DB11808: -8.4 kca / mol), Indinavir (DB00224: -8.7kca / mol), Ritonavir (DB00503: -8.1kca / mol), Amprenavir (DB00701: -7.7kca / mol), Tipranavir (DB00932: -8.6kca / mol), Atazanavir (DB01072: -8.0kca / mol)…	No information (Asunaprevir) 5g/kg in rats (Nelfinavir) No information (Simeprevir) No information (Faldaprevir) 2.1844 LD50, mol/kg, in rats (Indinavir) 2.6154 LD50, mol/kg, in rats Ritonavir) .4787 LD50, mol/kg, in rats (Amprenavir) 5,000 mg/kg, in rats (Tipranavir) 2.7082 LD50, mol/kg, in rats (Atazanavir) >5 g/kg in rats and mice (Saquinavir) One-time doses 3,200 mg an oral solution (Darunavi…
Umifenovir	Potential of Arbidol for Post-exposure Prophylaxis of COVID-19 Transmission: A Preliminary Report of a Retrospective Cohort Study.	Zhang, J. N., et al.	2020	United States e China	PubMed	17 to 25 hours	sars-cov-2	Clinical	-	human beings	190 individuals	Prophylactic / protective effect	340-400 mg/kg and >3000 mg/kg,
Umifenovir Ethyl 5-hydroxy-1-methyl-2-(trans-2-phenylcyclopropyl)-1H-indole-3-carboxylate Brivudine Cidofovir Acyclovir Ganciclovir, 9-((2S)-2,3-Dihydroxypropyl)adenine [(S)-DHPA] Ribavirin (2S,3S)-trans-3-Hydroxy-2,3-dihydroanthranilic acid [HHA] 3'-(1-Carboxy-1-phosphonoxyethoxy)uridinediphosphate-N-acetylglucosamine [ UDA*2] Zanamivir Amantadine Remantadine	Structural Analogs of Umifenovir. 1. Synthesis and Biological Activity of Ethyl 5-Hydroxy-1-Methyl-2-(Trans-2-Phenylcyclopropyl)-1H-Indole-3-Carboxylate.	Balzarini, J., et al.	2019	Russia e Belgium	PubMed	17 to 25 hours	Simplex herpes 1 KOS virus, Simplex herpes 2 G virus, Cowpox virus, Vesicular stomatitis virus, Simplex herpes 1 TK-KOS ACVr virus, Coxsackie B4 virus, Respiratory syncytial virus, Parainfluenza 3 virus, Reovirus 1, Sindbis virus, Coxsackie B4 virus, Punta Toro virus, Feline coronavirus, Feline herpes virus, influenza A H1N1 virus, Influenza A H3N2 virus, influenza B virus.	Vitro		human Erythroleukemia cells (HEL), Cervical Cancer Cells (HeLa), African Green Monkey Epithelial Kidney Cells (VERO), Feline Kidney Cells (CRFK), Cocker Spaniel Hepatocytes (MDCK)	4 individuals	Minimum cytotoxic concentration MCC uM (ug / mL) / Minimum inhibitory concentration MIC 50 (ug / mL): MCC / MIC 50 of the umifenovir analog 3 / umifenovir, other drugs	MCC do análogo 3 do umifenovir/umifenovir, outras drogas MCC >300/188: Simplex herpes, KOS virus, Simplex herpes, G virus, Cowpox virus, Vesicular stomatitis virus, Simplex herpes 1 TK-KOS ACVr virus (>37ug/mL); MCC >300: Vesicular stomatitis virus c, Coxsackie B4 virus, Respiratory syncytial virus, Parainfluenza 3 virus, Reovirus 1, Sindbis virus,Coxsackie B4 virus, Punta Toro virus, Feline coro…
Umifenovir	Structural basis of influenza virus fusion inhibition by the antiviral drug Arbidol.	Kadam, R. U., et al.	2017	United States	PubMed	17 to 25 hours	H3N2 (influenza humana) H7N9 (influenza de origem aviária)	Silico	experimental and theoretical	hemagglutinin	1 individuals	Connection to the active site	340-400 mg/kg and >3000 mg/kg,
Arbidol Baloxavir Laninamivir Oseltamivir Peramivir	The anti-influenza virus drug, arbidol is an efficient inhibitor of SARS-CoV-2 in vitro.	Wang, X., et al.	2020	China	PubMed	17 to 25 hours	SARS-CoV-2	Vitro		African green monkey kidney cells and Vero E6 (ATCC-1586)	2 individuals	The maximum effective concentration of 50% (EC50) and the cytotoxic concentration of 50% (CC50) of arbidol were 4.11 (3.55 to 4.73) and 31.79 (29.89 to 33.81) μM , respectively, and the selectivity index (SI = CC50 / EC50) was 7.73	The 50% cytotoxic concentration (CC50) of arbidol was 31.79 (29.89 to 33.81) μM
Arbidol	The Antiviral Drug Arbidol Inhibits Zika Virus.	Fink, S. L., et al.	2018	United States	PubMed	17 to 25 hours	zika virus: Ugandan (MR766), Puerto Rican (PRVABC59), Panamanian (PA 259249), Mexican (MEX 2–81), Brazilian isolate (KX811222.1), Honduras (ZKV-1848).	Vitro		A549 (human lung epithelial) Huh7.5.1 (human hepatoma) Vero (African green) monkey kidney) HEK-293T cells (human embryonic kidney)	4 individuals	Arbidol inhibits Zika virus infection in primary vaginal and cervical epithelial cells treated with 20 μM ARB for 72 h.	CC50:> 40 μM (pre-treated cells overnight and 1 hour before infection)
Hydroxychloroquine	Early treatment of COVID-19 patients with hydroxychloroquine and azithromycin: A retrospective analysis of 1061 cases in Marseille, France	Million, M., et al.	2020	France	PubMed	22.4 days	SARS-CoV-2	Clinical	phase II	alive	1161 individuals	200 mg 3x/day	2.6348 LD50, mol/kg (Hydroxicloroquine) and 2.9547 LD50, mol/kg (cloroquine
Galidesivir	Efficacy of Galidesivir against Ebola Virus Disease in Rhesus Monkeys.	Warren, T., et al.	2017	United States	PubMed	No information	ebola	Live	experimental and theoretical	Rhesus monkey	1 individual	100% effective	No information
Rendemsivir e outras drogas	Evaluating the potential of different inhibitors on RNA-dependent RNA polymerase of severe acute respiratory syndrome coronavirus 2: A molecular modeling approach.	Choudhury, S., et al.	2020	India	PubMed	14 hours	SARS-CoV-2	Silico	experimental and theoretical	RNA-dependent RNA polymerase (RdRp)	1 indiviidual	Remdesivir has the highest affinity energy (-114,469) and chlorhexidine was the most potent inhibitor (-132,846)	No information
Galidesivir	Galidesivir, a Direct-Acting Antiviral Drug, Abrogates Viremia in Rhesus Macaques Challenged with Zika Virus.PG - S55	Lim, S-T., et al.	2017	United States	PubMed	No information	zika	Live	pre-clinical	monkey	1 individual	Protects the treated animal in the first 24h, reduced protection effect with treated animals up to 72h	No information
											-
