# Supplementary material for: Repurposing Approved Drugs for Guiding COVID-19 Prophylaxis: A Systematic Review
Source: Front Pharmacol. 2020 Dec 14;11:590598. doi: 10.3389/fphar.2020.590598 (PMC7772842; doi:10.3389/fphar.2020.590598)
Supplement: Supplementary file 2 [file table2.xlsx]

## Sheet: Planilha1
ID SS	ID Paper	Title	Author	Year	Status/Selection
32	616	2019 novel coronavirus (2019-nCoV) outbreak: A new challenge.PG - 22-7	Lupia T ; Scabini S ; Mornese Pinna S ; Di Perri G ; De Rosa FG ; Corcione S	2020	Discard
32	-	2019 novel coronavirus (2019-nCoV) outbreak: A new challenge.PG - 22-7	-	-	Duplicated
33	699	A Call for Randomized Controlled Trials to Test the Efficacy of Chloroquine and Hydroxychloroquine as Therapeutics against Novel Coronavirus Disease (COVID-19).PG - 932-3FAU - Keshtkar-Jahromi, Maryam	Keshtkar-Jahromi M ; Bavari S	2020	Duplicated
34	852	A Call for Randomized Controlled Trials to Test the Efficacy of Chloroquine and Hydroxychloroquine as Therapeutics against Novel Coronavirus Disease (COVID-19).PG - 932-3FAU - Keshtkar-Jahromi, Maryam	Keshtkar-Jahromi M ; Bavari S	2020	Duplicated
31	455	A Call for Randomized Controlled Trials to Test the Efficacy of Chloroquine and Hydroxychloroquine as Therapeutics against Novel Coronavirus Disease (COVID-19).PG - 932-3FAU - Keshtkar-Jahromi, Maryam	Keshtkar-Jahromi M ; Bavari S	2020	Discard
32	528	A Chemographic Audit of antiâ€�Coronavirus Structureâ€�Activity Information from Public Databases (ChEMBL).	Horvath D ; Orlov A ; Osolodkin DI ; Ishmukhametov AA ; Marcou G ; Varnek A	-	Accepted
44	6802	A COVID-19 pandemic guideline in evidence-based medicine	Shamsoddin, E.	2020	Discard
33	637	A COVID-19 pneumonia case report of autoimmune polyendocrine syndrome type 1 in Lombardy, Italy: letter to the editor.PG - 1-3FAU - Beccuti, G.	Beccuti G ; Ghizzoni L ; Cambria V ; Codullo V ; Sacchi P ; Lovati E ; Mongodi S ; Iotti GA ; Mojoli F	-	Duplicated
35	945	A COVID-19 pneumonia case report of autoimmune polyendocrine syndrome type 1 in Lombardy, Italy: letter to the editor.PG - 1-3FAU - Beccuti, G.	Beccuti G ; Ghizzoni L ; Cambria V ; Codullo V ; Sacchi P ; Lovati E ; Mongodi S ; Iotti GA ; Mojoli F	-	Duplicated
30	313	A COVID-19 pneumonia case report of autoimmune polyendocrine syndrome type 1 in Lombardy, Italy: letter to the editor.PG - 1-3FAU - Beccuti, G.	Beccuti G ; Ghizzoni L ; Cambria V ; Codullo V ; Sacchi P ; Lovati E ; Mongodi S ; Iotti GA ; Mojoli F	-	Discard
30	322	A current review of COVID-19 for the cardiovascular specialist.PG - 29-44	Lang JP ; Wang X ; Moura FA ; Siddiqi HK ; Morrow DA ; Bohula EA	2020	Duplicated
31	423	A current review of COVID-19 for the cardiovascular specialist.PG - 29-44	Lang JP ; Wang X ; Moura FA ; Siddiqi HK ; Morrow DA ; Bohula EA	2020	Duplicated
33	657	A current review of COVID-19 for the cardiovascular specialist.PG - 29-44	Lang JP ; Wang X ; Moura FA ; Siddiqi HK ; Morrow DA ; Bohula EA	2020	Duplicated
34	804	A current review of COVID-19 for the cardiovascular specialist.PG - 29-44	Lang JP ; Wang X ; Moura FA ; Siddiqi HK ; Morrow DA ; Bohula EA	2020	Duplicated
35	988	A current review of COVID-19 for the cardiovascular specialist.PG - 29-44	Lang JP ; Wang X ; Moura FA ; Siddiqi HK ; Morrow DA ; Bohula EA	2020	Duplicated
29	268	A current review of COVID-19 for the cardiovascular specialist.PG - 29-44	Lang JP ; Wang X ; Moura FA ; Siddiqi HK ; Morrow DA ; Bohula EA	2020	Discard
29	-	A current review of COVID-19 for the cardiovascular specialist.PG - 29-44	-	-	Duplicated
29	-	A current review of COVID-19 for the cardiovascular specialist.PG - 29-44	-	-	Duplicated
30	319	A global treatments for coronaviruses including COVIDâ€�19.	Yousefi B ; Valizadeh S ; Ghaffari H ; Vahedi A ; Karbalaei M ; Eslami M	-	Duplicated
31	409	A global treatments for coronaviruses including COVIDâ€�19.	Yousefi B ; Valizadeh S ; Ghaffari H ; Vahedi A ; Karbalaei M ; Eslami M	-	Duplicated
32	522	A global treatments for coronaviruses including COVIDâ€�19.	Yousefi B ; Valizadeh S ; Ghaffari H ; Vahedi A ; Karbalaei M ; Eslami M	-	Duplicated
33	644	A global treatments for coronaviruses including COVIDâ€�19.	Yousefi B ; Valizadeh S ; Ghaffari H ; Vahedi A ; Karbalaei M ; Eslami M	-	Duplicated
34	790	A global treatments for coronaviruses including COVIDâ€�19.	Yousefi B ; Valizadeh S ; Ghaffari H ; Vahedi A ; Karbalaei M ; Eslami M	-	Duplicated
35	960	A global treatments for coronaviruses including COVIDâ€�19.	Yousefi B ; Valizadeh S ; Ghaffari H ; Vahedi A ; Karbalaei M ; Eslami M	-	Duplicated
37	3857	A global treatments for coronaviruses including COVIDâ€�19.	Yousefi B ; Valizadeh S ; Ghaffari H ; Vahedi A ; Karbalaei M ; Eslami M	-	Duplicated
37	-	A global treatments for coronaviruses including COVIDâ€�19.	-	-	Duplicated
37	-	A global treatments for coronaviruses including COVIDâ€�19.	-	-	Duplicated
36	3840	A global treatments for coronaviruses including COVIDâ€�19.TI	Yousefi B ; Valizadeh S ; Ghaffari H ; Vahedi A ; Karbalaei M ; Eslami M ; Xie P ; Ma W ; Tang H ; Liu D	2020	Duplicated
22	184	A global treatments for coronaviruses including COVIDâ€�19.TI -	Yousefi B ; Valizadeh S ; Ghaffari H ; Vahedi A ; Karbalaei M ; Eslami M ; Baraboutis IG ; Gargalianos P ; Aggelonidou E ; Adraktas A	-	Discard
33	697	A Hemodialysis Patient with Severe COVID-19 Pneumonia.	Alalwan AA ; Taher A ; Alaradi AH	-	Duplicated
30	335	A Hemodialysis Patient with Severe COVID-19 Pneumonia.	Alalwan AA ; Taher A ; Alaradi AH	-	Discard
44	6799	A human monoclonal antibody blocking SARS-CoV-2 infection	Wang, C. and Li, W. and Drabek, D. and Okba, N.M.A. and van Haperen, R. and Osterhaus, A.D.M.E. and van Kuppeveld, F.J.M. and Haagmans, B.L. and Grosveld, F. and Bosch, B.-J.	2020	Discard
37	3855	A Library of Nucleotide Analogues Terminate RNA Synthesis Catalyzed by Polymerases of Coronaviruses that Cause SARS and COVID-19.	Jockusch S ; Tao C ; Li X ; Anderson TK ; Chien M ; Kumar S ; Russo JJ ; Kirchdoerfer RN ; Ju J	-	Accepted
37	-	A new pharmacological approach based on remdesivir aerosolized administration on sars-cov-2 pulmonary inflammation: a possible and rational therapeutic application.	-	-	Duplicated
37	-	A new pharmacological approach based on remdesivir aerosolized administration on sars-cov-2 pulmonary inflammation: a possible and rational therapeutic application.	-	-	Duplicated
37	-	A new pharmacological approach based on remdesivir aerosolized administration on sars-cov-2 pulmonary inflammation: a possible and rational therapeutic application.	-	-	Discard
38	6777	A randomized multicenter clinical trial to evaluate the efficacy of melatonin in the prophylaxis of SARS-CoV-2 infection in high-risk contacts (MeCOVID Trial): A structured summary of a study protocol for a randomised controlled trial	GarcÃ­a, I.G. and GarcÃ­a, I.G. and Rodriguez-Rubio, M. and Rodriguez-Rubio, M. and Mariblanca, A.R. and Mariblanca, A.R. and De Soto, L.M. and De Soto, L.M. and GarcÃ­a, L.D. and GarcÃ­a, L.D. and Villatoro, J.M. and Villatoro, J.M. and Parada, J.Q. and Parada, J.Q. and Meseguer, E.S. and Meseguer, E.S. and Rosales, M.J. and Rosales, M.J. and GonzÃ¡lez, J. and GonzÃ¡lez, J. and Arribas, J.R. and…	2020	Accepted
35	939	A Randomized Trial of Hydroxychloroquine as Postexposure Prophylaxis for Covid-19.	Boulware DR ; Pullen MF ; Bangdiwala AS ; Pastick KA ; Lofgren SM ; Okafor EC ; Skipper CP ; Nascene AA ; Nicol MR ; Abassi M ; Engen NW ; Cheng MP ; LaBar D ; Lother SA ; MacKenzie LJ ; Drobot G ; Marten N ; Zarychanski R ; Kelly LE ; Schwartz IS ; McDonald EG ; Rajasingham R ; Lee TC ; Hullsiek KH	-	Duplicated
34	775	A Randomized Trial of Hydroxychloroquine as Postexposure Prophylaxis for Covid-19.	Boulware DR ; Pullen MF ; Bangdiwala AS ; Pastick KA ; Lofgren SM ; Okafor EC ; Skipper CP ; Nascene AA ; Nicol MR ; Abassi M ; Engen NW ; Cheng MP ; LaBar D ; Lother SA ; MacKenzie LJ ; Drobot G ; Marten N ; Zarychanski R ; Kelly LE ; Schwartz IS ; McDonald EG ; Rajasingham R ; Lee TC ; Hullsiek KH	-	Discard
33	768	A rapid advice guideline for the diagnosis and treatment of 2019 novel coronavirus (2019-nCoV) infected pneumonia (standard version).	Jin YH ; Cai L ; Cheng ZS ; Cheng H ; Deng T ; Fan YP ; Fang C ; Huang D ; Huang LQ ; Huang Q ; Han Y ; Hu B ; Hu F ; Li BH ; Li YR ; Liang K ; Lin LK ; Luo LS ; Ma J ; Ma LL ; Peng ZY ; Pan YB ; Pan ZY ; Ren XQ ; Sun HM ; Wang Y ; Wang YY ; Weng H ; Wei CJ ; Wu DF ; Xia J ; Xiong Y ; Xu HB ; Yao XM ; Yuan YF ; Ye TS ; Zhang XC ; Zhang YW ; Zhang YG ; Zhang HM ; Zhao Y ; Zhao MJ ; Zi H ; Zeng XT …	2020	Discard
32	578	A Review of SARS-CoV-2 and the Ongoing Clinical Trials.	Tu YF ; Chien CS ; Yarmishyn AA ; Lin YY ; Luo YH ; Lin YT ; Lai WY ; Yang DM ; Chou SJ ; Yang YP ; Wang ML ; Chiou SH	2020	Discard
35	1039	A Rush to Judgment? Rapid Reporting and Dissemination of Results and Its Consequences Regarding the Use of Hydroxychloroquine for COVID-19.	Kim AH ; Sparks JA ; Liew JW ; Putman MS ; Berenbaum F ; Duarte-GarcÃ­a A ; Graef ER ; Korsten P ; Sattui SE ; Sirotich E ; Ugarte-Gil MF ; Webb K ; Grainger R	-	Duplicated
34	915	A Rush to Judgment? Rapid Reporting and Dissemination of Results and Its Consequences Regarding the Use of Hydroxychloroquine for COVID-19.	Kim AH ; Sparks JA ; Liew JW ; Putman MS ; Berenbaum F ; Duarte-GarcÃ­a A ; Graef ER ; Korsten P ; Sattui SE ; Sirotich E ; Ugarte-Gil MF ; Webb K ; Grainger R	-	Discard
35	1016	A short review on antibody therapy for COVID-19.PG - 100682	Venkat Kumar G ; Jeyanthi V ; Ramakrishnan S	2020	Duplicated
34	897	A short review on antibody therapy for COVID-19.PG - 100682	Venkat Kumar G ; Jeyanthi V ; Ramakrishnan S	2020	Discard
44	6803	A systematic review of the prophylactic role of chloroquine and hydroxychloroquine in coronavirus disease-19 (COVID-19)	Shah, S. and Das, S. and Jain, A. and Misra, D.P. and Negi, V.S.	2020	Discard
44	6805	Active constituents and mechanisms of Respiratory Detox Shot, a traditional Chinese medicine prescription, for COVID-19 control and prevention: Network-molecular docking-LCâ€“MSE analysis	Zhang, Z.-J. and Wu, W.-Y. and Hou, J.-J. and Zhang, L.-L. and Li, F.-F. and Gao, L. and Wu, X.-D. and Shi, J.-Y. and Zhang, R. and Long, H.-L. and Lei, M. and Wu, W.-Y. and Guo, D.-A. and Chen, K.-X. and Hofmann, L.A. and Ci, Z.-H.	2020	Discard
44	-	Acute ophthalmic artery occlusion in a Covid-19 patient on apixaban.	-	-	Discard
35	981	Acute pulmonary embolism in COVID-19 related hypercoagulability.PG - 1-4TI	Lorenzo C ; Francesca B ; Francesco P ; Elena C ; Luca S ; Paolo S ; Fuzimoto AD ; Isidoro C ; Huet T ; Beaussier H ; Voisin O ; Jouveshomme S ; Dauriat G ; Lazareth I ; Sacco E ; Naccache JM ; BÃ©zie Y ; Laplanche S ; Le Berre A ; Le Pavec J ; Salmeron S ; Emmerich J ; Mourad JJ ; Chatellier G ; Hayem G	-	Discard
33	719	Acute Thrombosis of an Aortic Prosthetic Graft in a Patient with Severe COVID-19â€“Related Pneumonia.	Giacomelli E ; Dorigo W ; Fargion A ; Calugi G ; Cianchi G ; Pratesi C	-	Discard
20	172	Adapting Management of Sarcomas in COVID-19: An Evidence-Based Review.PG - 1-13	Gulia A ; Arora RS ; Panda PK ; Raja A ; Tiwari A ; Bakhshi S ; Salins N ; Goel V ; Janu A	-	Discard
20	-	Adjunct Immunotherapies for the Management of Severely Ill COVID-19 Patients.PG - 100016	-	-	Discard
-	-	Advance of promising targets and agents against COVID-19 in China.FAU - Duan, Yongtao	-	-	Duplicated
32	613	Advance of promising targets and agents against COVID-19 in China.FAU - Duan, Yongtao	Duan Y ; Zhu HL ; Zhou C	-	Discard
32	600	Advances in respiratory virus therapeutics â€“ A meeting report from the 6th isirv Antiviral Group conference.PG - 45-67	Beigel JH ; Nam HH ; Adams PL ; Krafft A ; Ince WL ; El-Kamary SS ; Sims AC	2019	Discard
32	598	All about COVID-19 in brief.PG - 100678FAU - Naserghandi, A.	Naserghandi A ; Allameh S ; Saffarpour R	2020	Discard
29	298	An E460D Substitution in the NS5 Protein of Tick-Borne Encephalitis Virus Confers Resistance to the Inhibitor Galidesivir (BCX4430) and Also Attenuates the Virus for Mice.TI -	Eyer L ; NougairÃ¨de A ; UhlÃ­Å™ovÃ¡ M ; Driouich JS ; ZouharovÃ¡ D ; ValdÃ©s JJ ; Haviernik J ; Gould EA ; De Clercq E ; de Lamballerie X ; Ruzek D	2019	Discard
33	741	An orally bioavailable broad-spectrum antiviral inhibits SARS-CoV-2 in human airway epithelial cell cultures and multiple coronaviruses in mice.	Sheahan TP ; Sims AC ; Zhou S ; Graham RL ; Pruijssers AJ ; Agostini ML ; Leist SR ; SchÃ¤fer A ; Dinnon KH ; Stevens LJ ; Chappell JD ; Lu X ; Hughes TM ; George AS ; Hill CS ; Montgomery SA ; Brown AJ ; Bluemling GR ; Natchus MG ; Saindane M ; Kolykhalov AA ; Painter G ; Harcourt J ; Tamin A ; Thornburg NJ ; Swanstrom R ; Denison MR ; Baric RS	-	Duplicated
35	1017	An orally bioavailable broad-spectrum antiviral inhibits SARS-CoV-2 in human airway epithelial cell cultures and multiple coronaviruses in mice.	Sheahan TP ; Sims AC ; Zhou S ; Graham RL ; Pruijssers AJ ; Agostini ML ; Leist SR ; SchÃ¤fer A ; Dinnon KH ; Stevens LJ ; Chappell JD ; Lu X ; Hughes TM ; George AS ; Hill CS ; Montgomery SA ; Brown AJ ; Bluemling GR ; Natchus MG ; Saindane M ; Kolykhalov AA ; Painter G ; Harcourt J ; Tamin A ; Thornburg NJ ; Swanstrom R ; Denison MR ; Baric RS	-	Duplicated
31	489	An orally bioavailable broad-spectrum antiviral inhibits SARS-CoV-2 in human airway epithelial cell cultures and multiple coronaviruses in mice.	Sheahan TP ; Sims AC ; Zhou S ; Graham RL ; Pruijssers AJ ; Agostini ML ; Leist SR ; SchÃ¤fer A ; Dinnon KH ; Stevens LJ ; Chappell JD ; Lu X ; Hughes TM ; George AS ; Hill CS ; Montgomery SA ; Brown AJ ; Bluemling GR ; Natchus MG ; Saindane M ; Kolykhalov AA ; Painter G ; Harcourt J ; Tamin A ; Thornburg NJ ; Swanstrom R ; Denison MR ; Baric RS	-	Accepted
33	705	An overview of coronaviruses including the SARS-2 coronavirus â€“ Molecular biology, epidemiology and clinical implications.PG - 54-64	Kaul D	2020	Duplicated
34	859	An overview of coronaviruses including the SARS-2 coronavirus â€“ Molecular biology, epidemiology and clinical implications.PG - 54-64	Kaul D	2020	Duplicated
31	461	An overview of coronaviruses including the SARS-2 coronavirus â€“ Molecular biology, epidemiology and clinical implications.PG - 54-64	Kaul D	2020	Discard
44	6807	An overview of novel corona virus 2019-NCOV and their clinical and immune responses	Devi, S. and Kumar, M. and Upadhyay, P.K. and Malik, A. and Kumari, B. and Singh, R. and Kumar, A. and Pandurangan, A.	2020	Discard
32	621	An updated estimation of the risk of transmission of the novel coronavirus (2019-nCov).PG - 248-55	Tang B ; Bragazzi NL ; Li Q ; Tang S ; Xiao Y ; Wu J	2020	Discard
-	-	Anakinra for severe forms of COVID-19: a cohort study.	-	-	Duplicated
-	-	Anakinra for severe forms of COVID-19: a cohort study.	-	-	Discard
31	-	Anakinra for severe forms of COVID-19: a cohort study.	-	-	Discard
30	345	Anti COVID-19 Drugs: Need for More Clinical Evidence and Global Action.PG - 1-5	Khan Z ; KarataÅŸ Y ; Rahman H	-	Duplicated
31	471	Anti COVID-19 Drugs: Need for More Clinical Evidence and Global Action.PG - 1-5	Khan Z ; KarataÅŸ Y ; Rahman H	-	Duplicated
33	718	Anti COVID-19 Drugs: Need for More Clinical Evidence and Global Action.PG - 1-5	Khan Z ; KarataÅŸ Y ; Rahman H	-	Duplicated
34	874	Anti COVID-19 Drugs: Need for More Clinical Evidence and Global Action.PG - 1-5	Khan Z ; KarataÅŸ Y ; Rahman H	-	Duplicated
21	183	Anti COVID-19 Drugs: Need for More Clinical Evidence and Global Action.PG - 1-5	Khan Z ; KarataÅŸ Y ; Rahman H	-	Discard
-	-	Anti COVID-19 Drugs: Need for More Clinical Evidence and Global Action.PG - 1-5	-	-	Duplicated
35	990	Anti-NMDA receptor encephalitis in a psychiatric Covid-19 patient: A case report.FAU - Panariello, Adelaide	Panariello A ; Bassetti R ; Radice A ; Rossotti R ; Puoti M ; Corradin M ; Moreno M ; Percudani M	-	Discard
32	579	Antioxidant Potential of Antiviral Drug Umifenovir.	Proskurnina EV ; Izmailov DY ; Sozarukova MM ; Zhuravleva TA ; Leneva IA ; Poromov AA	2020	Discard
32	510	Antiviral Activities of Compounds Isolated from Pinus densiflora (Pine Tree) against the Influenza A Virus.TI - TI -	Ha TKQ ; Lee BW ; Nguyen NH ; Cho HM ; Venkatesan T ; Doan TP ; Kim E ; Oh WK ; Atere M ; Singh S ; Arora K ; Khan Z ; Muzangwa L ; Bhavsar U ; Nfonoyim JM ; Amin SA ; Jha T	2020	Accepted
33	642	Antiviral Efficacies of FDA-Approved Drugs against SARS-CoV-2 Infection in Ferrets.	Park SJ ; Yu KM ; Kim YI ; Kim SM ; Kim EH ; Kim SG ; Kim EJ ; Casel MAB ; Rollon R ; Jang SG ; Lee MH ; Chang JH ; Song MS ; Jeong HW ; Choi Y ; Chen W ; Shin WJ ; Jung JU ; Choi YK	2020	Duplicated
34	785	Antiviral Efficacies of FDA-Approved Drugs against SARS-CoV-2 Infection in Ferrets.	Park SJ ; Yu KM ; Kim YI ; Kim SM ; Kim EH ; Kim SG ; Kim EJ ; Casel MAB ; Rollon R ; Jang SG ; Lee MH ; Chang JH ; Song MS ; Jeong HW ; Choi Y ; Chen W ; Shin WJ ; Jung JU ; Choi YK	2020	Duplicated
35	955	Antiviral Efficacies of FDA-Approved Drugs against SARS-CoV-2 Infection in Ferrets.	Park SJ ; Yu KM ; Kim YI ; Kim SM ; Kim EH ; Kim SG ; Kim EJ ; Casel MAB ; Rollon R ; Jang SG ; Lee MH ; Chang JH ; Song MS ; Jeong HW ; Choi Y ; Chen W ; Shin WJ ; Jung JU ; Choi YK	2020	Duplicated
37	3856	Antiviral Efficacies of FDA-Approved Drugs against SARS-CoV-2 Infection in Ferrets.	Park SJ ; Yu KM ; Kim YI ; Kim SM ; Kim EH ; Kim SG ; Kim EJ ; Casel MAB ; Rollon R ; Jang SG ; Lee MH ; Chang JH ; Song MS ; Jeong HW ; Choi Y ; Chen W ; Shin WJ ; Jung JU ; Choi YK	2020	Duplicated
30	317	Antiviral Efficacies of FDA-Approved Drugs against SARS-CoV-2 Infection in Ferrets.	Park SJ ; Yu KM ; Kim YI ; Kim SM ; Kim EH ; Kim SG ; Kim EJ ; Casel MAB ; Rollon R ; Jang SG ; Lee MH ; Chang JH ; Song MS ; Jeong HW ; Choi Y ; Chen W ; Shin WJ ; Jung JU ; Choi YK	2020	Discard
-	-	Antiviral Efficacies of FDA-Approved Drugs against SARS-CoV-2 Infection in Ferrets.	-	-	Duplicated
32	628	Arbidol (Umifenovir): A Broad-Spectrum Antiviral Drug That Inhibits Medically Important Arthropod-Borne Flaviviruses.	Haviernik J ; Å tefÃ¡nik M ; FojtÃ­kovÃ¡ M ; Kali S ; Tordo N ; Rudolf I ; HubÃ¡lek Z ; Eyer L ; Ruzek D	2018	Accepted
32	624	Arbidol and Other Low-Molecular-Weight Drugs That Inhibit Lassa and Ebola Viruses.	Hulseberg CE ; FÃ©nÃ©ant L ; SzymaÅ„ska-de Wijs KM ; Kessler NP ; Nelson EA ; Shoemaker CJ ; Schmaljohn CS ; Polyak SJ ; White JM	2019	Accepted
32	577	Arbidol: A potential antiviral drug for the treatment of SARS-CoV-2 by blocking trimerization of the spike glycoprotein.	Vankadari N	-	Accepted
32	623	Are Community Acquired Respiratory Viral Infections an Underestimated Burden in Hematology Patients?	Popescu CM ; Ursache AL ; Feketea G ; Bocsan C ; Jimbu L ; Mesaros O ; Edwards M ; Wang H ; Berceanu I ; Neaga A ; Zdrenghea M	2019	Discard
29	290	Arguments in favour of remdesivir for treating SARS-CoV-2 infections.PG - 105933FAU - Ko, Wen-Chien	Ko WC ; Rolain JM ; Lee NY ; Chen PL ; Huang CT ; Lee PI ; Hsueh PR	2020	Discard
30	318	Artemisia annua: Trials are needed for COVIDâ€�19.	Haq FU ; Roman M ; Ahmad K ; Rahman SU ; Shah SMA ; Suleman N ; Ullah S ; Ahmad I ; Ullah W	-	Duplicated
34	786	Artemisia annua: Trials are needed for COVIDâ€�19.	Haq FU ; Roman M ; Ahmad K ; Rahman SU ; Shah SMA ; Suleman N ; Ullah S ; Ahmad I ; Ullah W	-	Duplicated
32	519	Artemisia annua: Trials are needed for COVIDâ€�19.TI -	Haq FU ; Roman M ; Ahmad K ; Rahman SU ; Shah SMA ; Suleman N ; Ullah S ; Ahmad I ; Ullah W ; de la Calle-Prieto F ; MartÃ­n-QuirÃ³s A ; Trigo E ; Mora-Rillo M ; Arsuaga M ; DÃ­az-MenÃ©ndez M ; Arribas JR	2018	Discard
-	-	Artemisia annua: Trials are needed for COVIDâ€�19.TI -	-	-	Duplicated
-	-	Arthroplasty During the COVID-19 Pandemic.FAU - North, Trevor	-	-	Discard
-	-	Arthroplasty During the COVID-19 Pandemic.FAU - North, Trevor	-	-	Duplicated
-	-	Articles of Significant Interest in This Issue.	-	-	Discard
32	603	Asymptomatic carrier state, acute respiratory disease, and pneumonia due to severe acute respiratory syndrome coronavirus 2 (SARS-CoV-2): Facts and myths.PG - 404-12	Lai CC ; Liu YH ; Wang CY ; Wang YH ; Hsueh SC ; Yen MY ; Ko WC ; Hsueh PR	2020	Discard
33	676	Atrial Arrhythmias in a Patient Presenting With Coronavirus Disease-2019 (COVID-19) Infection.	Seecheran R ; Narayansingh R ; Giddings S ; Rampaul M ; Furlonge K ; Abdool K ; Bhagwandass N ; Seecheran NA	2020	Duplicated
25	210	Atrial Arrhythmias in a Patient Presenting With Coronavirus Disease-2019 (COVID-19) Infection.	Seecheran R ; Narayansingh R ; Giddings S ; Rampaul M ; Furlonge K ; Abdool K ; Bhagwandass N ; Seecheran NA	2020	Discard
31	418	Awake Prone Positioning for Non-intubated Oxygen Dependent COVID-19 Pneumonia Patients.	Ng Z ; Tay WC ; Ho CHB	2020	Duplicated
33	653	Awake Prone Positioning for Non-intubated Oxygen Dependent COVID-19 Pneumonia Patients.TI -	Ng Z ; Tay WC ; Ho CHB	2020	Accepted
-	-	Awareness and concerns among adult Liver Transplant recipients in the current pandemic caused by novel coronavirus (COVID-19): Strategies to safeguard a high-risk population.	-	-	Discard
21	182	Balancing evidence and frontline experience in the early phases of the COVID-19 pandemic: current position of the Italian Society of Anti-infective Therapy (SITA) and the Italian Society of Pulmonology (SIP).	Bassetti M ; Giacobbe D ; Aliberti S ; Barisione E ; Centanni S ; De Rosa F ; Di Marco F ; Gori A ; Granata G ; Mikulska M ; Petrosillo N ; Richeldi L ; Santus P ; Tascini C ; Vena A ; Viale P ; Blasi F	-	Duplicated
30	337	Balancing evidence and frontline experience in the early phases of the COVID-19 pandemic: current position of the Italian Society of Anti-infective Therapy (SITA) and the Italian Society of Pulmonology (SIP).	Bassetti M ; Giacobbe D ; Aliberti S ; Barisione E ; Centanni S ; De Rosa F ; Di Marco F ; Gori A ; Granata G ; Mikulska M ; Petrosillo N ; Richeldi L ; Santus P ; Tascini C ; Vena A ; Viale P ; Blasi F	-	Duplicated
31	460	Balancing evidence and frontline experience in the early phases of the COVID-19 pandemic: current position of the Italian Society of Anti-infective Therapy (SITA) and the Italian Society of Pulmonology (SIP).	Bassetti M ; Giacobbe D ; Aliberti S ; Barisione E ; Centanni S ; De Rosa F ; Di Marco F ; Gori A ; Granata G ; Mikulska M ; Petrosillo N ; Richeldi L ; Santus P ; Tascini C ; Vena A ; Viale P ; Blasi F	-	Duplicated
32	567	Balancing evidence and frontline experience in the early phases of the COVID-19 pandemic: current position of the Italian Society of Anti-infective Therapy (SITA) and the Italian Society of Pulmonology (SIP).	Bassetti M ; Giacobbe D ; Aliberti S ; Barisione E ; Centanni S ; De Rosa F ; Di Marco F ; Gori A ; Granata G ; Mikulska M ; Petrosillo N ; Richeldi L ; Santus P ; Tascini C ; Vena A ; Viale P ; Blasi F	-	Duplicated
33	704	Balancing evidence and frontline experience in the early phases of the COVID-19 pandemic: current position of the Italian Society of Anti-infective Therapy (SITA) and the Italian Society of Pulmonology (SIP).	Bassetti M ; Giacobbe D ; Aliberti S ; Barisione E ; Centanni S ; De Rosa F ; Di Marco F ; Gori A ; Granata G ; Mikulska M ; Petrosillo N ; Richeldi L ; Santus P ; Tascini C ; Vena A ; Viale P ; Blasi F	-	Duplicated
34	858	Balancing evidence and frontline experience in the early phases of the COVID-19 pandemic: current position of the Italian Society of Anti-infective Therapy (SITA) and the Italian Society of Pulmonology (SIP).	Bassetti M ; Giacobbe D ; Aliberti S ; Barisione E ; Centanni S ; De Rosa F ; Di Marco F ; Gori A ; Granata G ; Mikulska M ; Petrosillo N ; Richeldi L ; Santus P ; Tascini C ; Vena A ; Viale P ; Blasi F	-	Duplicated
-	-	Balancing evidence and frontline experience in the early phases of the COVID-19 pandemic: current position of the Italian Society of Anti-infective Therapy (SITA) and the Italian Society of Pulmonology (SIP).	-	-	Duplicated
-	-	Balancing evidence and frontline experience in the early phases of the COVID-19 pandemic: current position of the Italian Society of Anti-infective Therapy (SITA) and the Italian Society of Pulmonology (SIP).	-	-	Duplicated
36	3842	Balancing evidence and frontline experience in the early phases of the COVID-19 pandemic: current position of the Italian Society of Anti-infective Therapy (SITA) and the Italian Society of Pulmonology (SIP).PG - 880-94	Bassetti M ; Giacobbe D ; Aliberti S ; Barisione E ; Centanni S ; De Rosa F ; Di Marco F ; Gori A ; Granata G ; Mikulska M ; Petrosillo N ; Richeldi L ; Santus P ; Tascini C ; Vena A ; Viale P ; Blasi F	2020	Discard
32	537	Baloxavir Marboxil.PG - 165-9TI - The antiviral and the coronavirus-host protein pathways inhibiting properties of herbs and natural compounds - Additional weapons in the fight against the COVID-19 pandemic?	Baker DE ; Fuzimoto AD ; Isidoro C	2019	Discard
44	6806	Biomechanical Issues in COVID-19 Epidemic [COVID-19ç–«æƒ…ä¸­çš„ç”Ÿç‰©åŠ›å­¦é—®é¢˜]	Jiang, W. and Li, Y. and Bai, T. and Yue, H. and Li, Z.	2020	Discard
33	669	Brief Summary of Potential SARS-CoV-2 Prophylactic and Treatment Drugs in the Emergency Department.PG - 510-3	Brown C ; Noble J ; Coralic Z	2020	Duplicated
34	817	Brief Summary of Potential SARS-CoV-2 Prophylactic and Treatment Drugs in the Emergency Department.PG - 510-3	Brown C ; Noble J ; Coralic Z	2020	Duplicated
31	433	Brief Summary of Potential SARS-CoV-2 Prophylactic and Treatment Drugs in the Emergency Department.PG - 510-3	Brown C ; Noble J ; Coralic Z	2020	Discard
32	520	Can Bioactive Lipids Inactivate Coronavirus (COVID-19)?PG - 282-6	Das UN	2020	Discard
35	1019	Can post-exposure prophylaxis for COVID-19 be considered as an outbreak response strategy in long-term care hospitals?	Lee SH ; Son H ; Peck KR	-	Duplicated
34	898	Can post-exposure prophylaxis for COVID-19 be considered as an outbreak response strategy in long-term care hospitals?	Lee SH ; Son H ; Peck KR	-	Discard
31	428	Can Zn Be a Critical Element in COVID-19 Treatment?PG - 1-9	Rahman MT ; Idid SZ	-	Duplicated
32	544	Can Zn Be a Critical Element in COVID-19 Treatment?PG - 1-9	Rahman MT ; Idid SZ	-	Duplicated
33	663	Can Zn Be a Critical Element in COVID-19 Treatment?PG - 1-9	Rahman MT ; Idid SZ	-	Duplicated
34	810	Can Zn Be a Critical Element in COVID-19 Treatment?PG - 1-9	Rahman MT ; Idid SZ	-	Duplicated
35	997	Can Zn Be a Critical Element in COVID-19 Treatment?PG - 1-9	Rahman MT ; Idid SZ	-	Duplicated
30	323	Can Zn Be a Critical Element in COVID-19 Treatment?PG - 1-9	Rahman MT ; Idid SZ	-	Discard
-	-	Can Zn Be a Critical Element in COVID-19 Treatment?PG - 1-9	-	-	Duplicated
11	132	Candidate drugs against SARS-CoV-2 and COVID-19.PG - 104859	McKee DL ; Sternberg A ; Stange U ; Laufer S ; Naujokat C	2020	Duplicated
16	155	Candidate drugs against SARS-CoV-2 and COVID-19.PG - 104859	McKee DL ; Sternberg A ; Stange U ; Laufer S ; Naujokat C	2020	Duplicated
19	169	Candidate drugs against SARS-CoV-2 and COVID-19.PG - 104859	McKee DL ; Sternberg A ; Stange U ; Laufer S ; Naujokat C	2020	Duplicated
28	251	Candidate drugs against SARS-CoV-2 and COVID-19.PG - 104859	McKee DL ; Sternberg A ; Stange U ; Laufer S ; Naujokat C	2020	Duplicated
31	474	Candidate drugs against SARS-CoV-2 and COVID-19.PG - 104859	McKee DL ; Sternberg A ; Stange U ; Laufer S ; Naujokat C	2020	Duplicated
32	576	Candidate drugs against SARS-CoV-2 and COVID-19.PG - 104859	McKee DL ; Sternberg A ; Stange U ; Laufer S ; Naujokat C	2020	Duplicated
33	722	Candidate drugs against SARS-CoV-2 and COVID-19.PG - 104859	McKee DL ; Sternberg A ; Stange U ; Laufer S ; Naujokat C	2020	Duplicated
34	876	Candidate drugs against SARS-CoV-2 and COVID-19.PG - 104859	McKee DL ; Sternberg A ; Stange U ; Laufer S ; Naujokat C	2020	Duplicated
36	3844	Candidate drugs against SARS-CoV-2 and COVID-19.PG - 104859	McKee DL ; Sternberg A ; Stange U ; Laufer S ; Naujokat C	2020	Duplicated
23	195	Candidate drugs against SARS-CoV-2 and COVID-19.PG - 104859	McKee DL ; Sternberg A ; Stange U ; Laufer S ; Naujokat C	2020	Discard
-	-	Candidate drugs against SARS-CoV-2 and COVID-19.PG - 104859	-	-	Duplicated
-	-	Candidate drugs against SARS-CoV-2 and COVID-19.PG - 104859	-	-	Duplicated
-	-	Candidate drugs against SARS-CoV-2 and COVID-19.PG - 104859	-	-	Duplicated
35	992	Cardiac safety and potential efficacy: two reasons for considering minocycline in place of azithromycin in COVID-19 management.	Diana G ; Strollo R ; Diana D ; Strollo M ; Galassi AR ; Crea F	-	Discard
31	449	Cardiological society of India position statement on COVID-19 and heart failure.FAU - Harikrishnan, S.	Harikrishnan S ; Mohanan P ; Chopra V ; Ambuj R ; Sanjay G ; Bansal M ; Chakraborty R ; Chandra S ; Chattarjee S ; Chopra H ; Mathew C ; Deb P ; Goyal A ; Goswami K ; Gupta R ; Guha S ; Gupta V ; Hasija P ; Wardhan H ; Jabir A ; Jayagopal P ; Kahali D ; Katyal V ; Kerkar P ; Khanna N ; Majumder B ; Mandal M ; Meena C ; Naik N ; Narain V ; Pathak L ; Ray S ; Roy D ; Routray S ; Sarma D ; Shanmugas…	-	Duplicated
33	688	Cardiological society of India position statement on COVID-19 and heart failure.FAU - Harikrishnan, S.	Harikrishnan S ; Mohanan P ; Chopra V ; Ambuj R ; Sanjay G ; Bansal M ; Chakraborty R ; Chandra S ; Chattarjee S ; Chopra H ; Mathew C ; Deb P ; Goyal A ; Goswami K ; Gupta R ; Guha S ; Gupta V ; Hasija P ; Wardhan H ; Jabir A ; Jayagopal P ; Kahali D ; Katyal V ; Kerkar P ; Khanna N ; Majumder B ; Mandal M ; Meena C ; Naik N ; Narain V ; Pathak L ; Ray S ; Roy D ; Routray S ; Sarma D ; Shanmugas…	-	Duplicated
34	841	Cardiological society of India position statement on COVID-19 and heart failure.FAU - Harikrishnan, S.	Harikrishnan S ; Mohanan P ; Chopra V ; Ambuj R ; Sanjay G ; Bansal M ; Chakraborty R ; Chandra S ; Chattarjee S ; Chopra H ; Mathew C ; Deb P ; Goyal A ; Goswami K ; Gupta R ; Guha S ; Gupta V ; Hasija P ; Wardhan H ; Jabir A ; Jayagopal P ; Kahali D ; Katyal V ; Kerkar P ; Khanna N ; Majumder B ; Mandal M ; Meena C ; Naik N ; Narain V ; Pathak L ; Ray S ; Roy D ; Routray S ; Sarma D ; Shanmugas…	-	Duplicated
25	212	Cardiological society of India position statement on COVID-19 and heart failure.FAU - Harikrishnan, S.	Harikrishnan S ; Mohanan P ; Chopra V ; Ambuj R ; Sanjay G ; Bansal M ; Chakraborty R ; Chandra S ; Chattarjee S ; Chopra H ; Mathew C ; Deb P ; Goyal A ; Goswami K ; Gupta R ; Guha S ; Gupta V ; Hasija P ; Wardhan H ; Jabir A ; Jayagopal P ; Kahali D ; Katyal V ; Kerkar P ; Khanna N ; Majumder B ; Mandal M ; Meena C ; Naik N ; Narain V ; Pathak L ; Ray S ; Roy D ; Routray S ; Sarma D ; Shanmugas…	-	Discard
-	-	Cardiological society of India position statement on COVID-19 and heart failure.FAU - Harikrishnan, S.	-	-	Duplicated
32	618	Cardiovascular Implications of Fatal Outcomes of Patients With Coronavirus Disease 2019 (COVID-19).	Guo T ; Fan Y ; Chen M ; Wu X ; Zhang L ; He T ; Wang H ; Wan J ; Wang X ; Lu Z	-	Duplicated
-	-	Cardiovascular Implications of Fatal Outcomes of Patients With Coronavirus Disease 2019 (COVID-19).	-	-	Duplicated
34	824	Cardiovascular implications of the COVID-19 pandemic: a global perspective.	Boukhris M ; Hillani A ; Moroni F ; Annabi MS ; Addad F ; Ribeiro MH ; Mansour S ; Zhao X ; Ybarra LF ; Abbate A ; Vilca LM ; Azzalini L	-	Duplicated
33	674	Cardiovascular implications of the COVID-19 pandemic: a global perspective.	Boukhris M ; Hillani A ; Moroni F ; Annabi MS ; Addad F ; Ribeiro MH ; Mansour S ; Zhao X ; Ybarra LF ; Abbate A ; Vilca LM ; Azzalini L	-	Discard
35	1030	Cardiovascular risks of hydroxychloroquine in treatment and prophylaxis of COVID-19 patients: A scientific statement from the Indian Heart Rhythm Society.PG - 117-20FAU - Kapoor, Aditya	Kapoor A ; Pandurangi U ; Arora V ; Gupta A ; Jaswal A ; Nabar A ; Naik A ; Naik N ; Namboodiri N ; Vora A ; Yadav R ; Saxena A	2020	Duplicated
34	907	Cardiovascular risks of hydroxychloroquine in treatment and prophylaxis of COVID-19 patients: A scientific statement from the Indian Heart Rhythm Society.PG - 117-20FAU - Kapoor, Aditya	Kapoor A ; Pandurangi U ; Arora V ; Gupta A ; Jaswal A ; Nabar A ; Naik A ; Naik N ; Namboodiri N ; Vora A ; Yadav R ; Saxena A	2020	Discard
35	943	Care for patients with rheumatic diseases during COVIDâ€�19 pandemic: A position statement from APLAR.	Tam L ; Tanaka Y ; Handa R ; Chang C ; Cheng YK ; Isalm N ; Li M ; Lorenzo JP ; Song Y ; Yamamoto K ; Zeng X ; Haq SA	-	Duplicated
34	779	Care for patients with rheumatic diseases during COVIDâ€�19 pandemic: A position statement from APLAR.	Tam L ; Tanaka Y ; Handa R ; Chang C ; Cheng YK ; Isalm N ; Li M ; Lorenzo JP ; Song Y ; Yamamoto K ; Zeng X ; Haq SA	-	Discard
35	979	Care of immunocompromised patients with head and neck cancer during the COVIDâ€�19 pandemic: Two challenging and informative clinical cases.PG - 1131-6	Civantos AM ; Carey RM ; Lichtenstein GR ; Lukens JN ; Cohen RB ; Rassekh CH	2020	Discard
-	-	Care of immunocompromised patients with head and neck cancer during the COVIDâ€�19 pandemic: Two challenging and informative clinical cases.PG - 1131-6	-	-	Duplicated
30	364	Care of patients with liver disease during the COVID-19 pandemic: EASL-ESCMID position paper.PG - 100113	Boettler T ; Newsome PN ; Mondelli MU ; Maticic M ; Cordero E ; Cornberg M ; Berg T	2020	Duplicated
31	496	Care of patients with liver disease during the COVID-19 pandemic: EASL-ESCMID position paper.PG - 100113	Boettler T ; Newsome PN ; Mondelli MU ; Maticic M ; Cordero E ; Cornberg M ; Berg T	2020	Duplicated
32	604	Care of patients with liver disease during the COVID-19 pandemic: EASL-ESCMID position paper.PG - 100113	Boettler T ; Newsome PN ; Mondelli MU ; Maticic M ; Cordero E ; Cornberg M ; Berg T	2020	Duplicated
33	751	Care of patients with liver disease during the COVID-19 pandemic: EASL-ESCMID position paper.PG - 100113	Boettler T ; Newsome PN ; Mondelli MU ; Maticic M ; Cordero E ; Cornberg M ; Berg T	2020	Duplicated
34	911	Care of patients with liver disease during the COVID-19 pandemic: EASL-ESCMID position paper.PG - 100113	Boettler T ; Newsome PN ; Mondelli MU ; Maticic M ; Cordero E ; Cornberg M ; Berg T	2020	Duplicated
35	1034	Care of patients with liver disease during the COVID-19 pandemic: EASL-ESCMID position paper.PG - 100113	Boettler T ; Newsome PN ; Mondelli MU ; Maticic M ; Cordero E ; Cornberg M ; Berg T	2020	Duplicated
36	3850	Care of patients with liver disease during the COVID-19 pandemic: EASL-ESCMID position paper.PG - 100113	Boettler T ; Newsome PN ; Mondelli MU ; Maticic M ; Cordero E ; Cornberg M ; Berg T	2020	Duplicated
28	256	Care of patients with liver disease during the COVID-19 pandemic: EASL-ESCMID position paper.PG - 100113	Boettler T ; Newsome PN ; Mondelli MU ; Maticic M ; Cordero E ; Cornberg M ; Berg T	2020	Discard
-	-	Care of patients with liver disease during the COVID-19 pandemic: EASL-ESCMID position paper.PG - 100113	-	-	Duplicated
-	-	Care of patients with liver disease during the COVID-19 pandemic: EASL-ESCMID position paper.PG - 100113	-	-	Duplicated
-	-	Care of patients with liver disease during the COVID-19 pandemic: EASL-ESCMID position paper.PG - 100113	-	-	Duplicated
32	542	Cathepsin L-selective inhibitors: A potentially promising treatment for COVID-19 patients.PG - 107587	Liu T ; Luo S ; Libby P ; Shi GP	2020	Discard
30	361	Challenges and cares to promote rational use of chloroquine and hydroxychloroquine in the management of coronavirus disease 2019 (COVID-19) pandemic: a timely review.PG - 1-5	Pereira BB	2020	Duplicated
31	492	Challenges and cares to promote rational use of chloroquine and hydroxychloroquine in the management of coronavirus disease 2019 (COVID-19) pandemic: a timely review.PG - 1-5	Pereira BB	2020	Duplicated
34	901	Challenges and cares to promote rational use of chloroquine and hydroxychloroquine in the management of coronavirus disease 2019 (COVID-19) pandemic: a timely review.PG - 1-5	Pereira BB	2020	Duplicated
35	1023	Challenges and cares to promote rational use of chloroquine and hydroxychloroquine in the management of coronavirus disease 2019 (COVID-19) pandemic: a timely review.PG - 1-5	Pereira BB	2020	Duplicated
23	197	Challenges and cares to promote rational use of chloroquine and hydroxychloroquine in the management of coronavirus disease 2019 (COVID-19) pandemic: a timely review.PG - 1-5	Pereira BB	2020	Discard
-	-	Challenges and cares to promote rational use of chloroquine and hydroxychloroquine in the management of coronavirus disease 2019 (COVID-19) pandemic: a timely review.PG - 1-5	-	-	Duplicated
33	692	Characterization of a human monoclonal antibody generated from a B-cell specific for a prefusion-stabilized spike protein ofÂ Middle East respiratory syndrome coronavirus.	Choi JH ; Woo HM ; Lee Ty ; Lee Sy ; Shim SM ; Park WJ ; Yang JS ; Kim JA ; Yun MR ; Kim DW ; Kim SS ; Zhang Y ; Shi W ; Wang L ; Graham BS ; Mascola JR ; Wang N ; McLellan JS ; Lee JY ; Lee H	2020	Duplicated
30	334	Characterization of a human monoclonal antibody generated from a B-cell specific for a prefusion-stabilized spike protein ofÂ Middle East respiratory syndrome coronavirus.	Choi JH ; Woo HM ; Lee Ty ; Lee Sy ; Shim SM ; Park WJ ; Yang JS ; Kim JA ; Yun MR ; Kim DW ; Kim SS ; Zhang Y ; Shi W ; Wang L ; Graham BS ; Mascola JR ; Wang N ; McLellan JS ; Lee JY ; Lee H	2020	Discard
-	-	Characterization of a human monoclonal antibody generated from a B-cell specific for a prefusion-stabilized spike protein ofÂ Middle East respiratory syndrome coronavirus.	-	-	Duplicated
29	269	Chemistry and Biology of SARS-CoV-2.PG - 1283-95	DÃ¶mling A ; Gao L	2020	Discard
34	792	Chloroquine and hydroxychloroquine for COVIDâ€�19: A word of caution.	Annangi S	-	Duplicated
35	963	Chloroquine and hydroxychloroquine for COVIDâ€�19: A word of caution.TI -	Annangi S ; Loforte A ; Dal Checco E ; Gliozzi G ; Benedetto M ; Cavalli GG ; Mariani C ; Piccone G ; Agulli M ; Pacini D ; Baiocchi M	2020	Discard
-	-	Chloroquine and hydroxychloroquine for COVIDâ€�19: A word of caution.TI -	-	-	Duplicated
35	1025	Chloroquine as a prophylactic agent against COVID-19?	Gendrot M ; Javelle E ; Clerc A ; Savini H ; Pradines B	-	Duplicated
-	-	Chloroquine as a prophylactic agent against COVID-19?	-	-	Duplicated
34	845	Chloroquine for COVID-19: rationale, facts, hopes.	Cortegiani A ; Ippolito M ; Ingoglia G ; Einav S	2020	Duplicated
21	181	Chloroquine for COVID-19: rationale, facts, hopes.	Cortegiani A ; Ippolito M ; Ingoglia G ; Einav S	2020	Discard
31	495	Chloroquine for the 2019 novel coronavirus SARS-CoV-2.PG - 105923FAU - Colson, Philippe	Colson P ; Rolain JM ; Raoult D	2020	Duplicated
34	910	Chloroquine for the 2019 novel coronavirus SARS-CoV-2.PG - 105923FAU - Colson, Philippe	Colson P ; Rolain JM ; Raoult D	2020	Duplicated
35	1033	Chloroquine for the 2019 novel coronavirus SARS-CoV-2.PG - 105923FAU - Colson, Philippe	Colson P ; Rolain JM ; Raoult D	2020	Duplicated
22	187	Chloroquine for the 2019 novel coronavirus SARS-CoV-2.PG - 105923FAU - Colson, Philippe	Colson P ; Rolain JM ; Raoult D	2020	Discard
-	-	Chloroquine for the 2019 novel coronavirus SARS-CoV-2.PG - 105923FAU - Colson, Philippe	-	-	Duplicated
34	936	Chloroquine is a potent inhibitor of SARS coronavirus infection and spread.	Vincent MJ ; Bergeron E ; Benjannet S ; Erickson BR ; Rollin PE ; Ksiazek TG ; Seidah NG ; Nichol ST	2005	Discard
34	902	Chloroquine is a prophylactic agent against COVID-19?	Gendrot M ; Javelle E ; Clerc A ; Savini H ; Pradines B	-	Accepted
35	1015	Chloroquine or hydroxychloroquine for prophylaxis of COVID-19.FAU - Principi, Nicola	Principi N ; Esposito S	-	Duplicated
34	896	Chloroquine or hydroxychloroquine for prophylaxis of COVID-19.FAU - Principi, Nicola	Principi N ; Esposito S	-	Discard
-	-	Chloroquine or hydroxychloroquine for prophylaxis of COVID-19.FAU - Principi, Nicola	-	-	Duplicated
31	469	Chloroquine: Can it be a Novel Drug for COVID-19.PG - 128-30	Badyal DK ; Mahajan R	2020	Duplicated
33	716	Chloroquine: Can it be a Novel Drug for COVID-19.PG - 128-30	Badyal DK ; Mahajan R	2020	Duplicated
34	872	Chloroquine: Can it be a Novel Drug for COVID-19.PG - 128-30	Badyal DK ; Mahajan R	2020	Duplicated
30	343	Chloroquine: Can it be a Novel Drug for COVID-19.PG - 128-30	Badyal DK ; Mahajan R	2020	Discard
32	540	Clinical Characteristics of COVIDâ€�19 After Gynecologic Oncology Surgery in Three Women: A Retrospective Review of Medical Records.TI - PG - 176TI -	Yang S ; Zhang Y ; Cai J ; Wang Z ; Xie P ; Ma W ; Tang H ; Liu D	2020	Discard
32	575	Clinical characteristics of patients with 2019 coronavirus disease in a non-Wuhan area of Hubei Province, China: a retrospective study.TI - PG - 109-26TI -	Zhao XY ; Xu XX ; Yin HS ; Hu QM ; Xiong T ; Tang YY ; Yang AY ; Yu BP ; Huang ZP ; Maurya VK ; Kumar S ; Bhatt MLB ; Saxena SK ; Chawla S ; Saxena SK	2020	Discard
-	-	Clinical characteristics of patients with 2019 coronavirus disease in a non-Wuhan area of Hubei Province, China: a retrospective study.TI - PG - 109-26TI -	-	-	Duplicated
32	538	Clinical characteristics, outcomes, and risk factors for mortality in patients with cancer and COVID-19 in Hubei, China: a multicentre, retrospective, cohort study.	Yang K ; Sheng Y ; Huang C ; Jin Y ; Xiong N ; Jiang K ; Lu H ; Liu J ; Yang J ; Dong Y ; Pan D ; Shu C ; Li J ; Wei J ; Huang Y ; Peng L ; Wu M ; Zhang R ; Wu B ; Li Y ; Cai L ; Li G ; Zhang T ; Wu G	-	Discard
32	541	Clinical course of coronavirus disease 2019 in 11 patients after thoracic surgery and challenges in diagnosis.	Peng S ; Huang L ; Zhao B ; Zhou S ; Braithwaite I ; Zhang N ; Fu X	-	Discard
32	595	Clinical features and multidisciplinary treatment outcome of COVID-19 pneumonia: A report of three cases.	Liu C ; Wu C ; Zheng X ; Zeng F ; Liu J ; Wang P ; Zeng F ; Yuan L ; Zhu F ; Gan X ; Huang Y	-	Discard
32	566	Clinical Features of COVID-19-Related Liver Functional Abnormality.PG - 1561-6	Fan Z ; Chen L ; Li J ; Cheng X ; Yang J ; Tian C ; Zhang Y ; Huang S ; Liu Z ; Cheng J	2020	Discard
32	525	Clinical interventions for severe and critical COVID-19: what are the options.PG - 2110-7	Yuan W ; Liu S ; Lu L ; Feng J ; He X	2020	Discard
33	666	Clinical practice guidance for hepatology and liver transplant providers during the COVID-19 pandemic: APASL expert panel consensus recommendations.PG - 1-14	Lau G ; Sharma M	-	Duplicated
34	813	Clinical practice guidance for hepatology and liver transplant providers during the COVID-19 pandemic: APASL expert panel consensus recommendations.PG - 1-14	Lau G ; Sharma M	-	Duplicated
35	1000	Clinical practice guidance for hepatology and liver transplant providers during the COVID-19 pandemic: APASL expert panel consensus recommendations.PG - 1-14	Lau G ; Sharma M	-	Duplicated
31	430	Clinical practice guidance for hepatology and liver transplant providers during the COVID-19 pandemic: APASL expert panel consensus recommendations.PG - 1-14	Lau G ; Sharma M	-	Discard
30	372	Clinical progression and viral load in a community outbreak of coronavirus-associated SARS pneumonia: a prospective study.PG - 1767-72	Peiris J ; Chu C ; Cheng V ; Chan K ; Hung I ; Poon L ; Law K ; Tang B ; Hon T ; Chan C ; Chan K ; Ng J ; Zheng B ; Ng W ; Lai R ; Guan Y ; Yuen K	2003	Accepted
-	-	Clinical progression and viral load in a community outbreak of coronavirus-associated SARS pneumonia: a prospective study.PG - 1767-72	-	-	Duplicated
31	503	Clinical trials on drug repositioning for COVID-19 treatment.	Rosa SGV ; Santos WC	2020	Duplicated
32	612	Clinical trials on drug repositioning for COVID-19 treatment.	Rosa SGV ; Santos WC	2020	Duplicated
33	760	Clinical trials on drug repositioning for COVID-19 treatment.	Rosa SGV ; Santos WC	2020	Duplicated
34	921	Clinical trials on drug repositioning for COVID-19 treatment.	Rosa SGV ; Santos WC	2020	Duplicated
35	1043	Clinical trials on drug repositioning for COVID-19 treatment.	Rosa SGV ; Santos WC	2020	Duplicated
36	3852	Clinical trials on drug repositioning for COVID-19 treatment.	Rosa SGV ; Santos WC	2020	Duplicated
30	375	Clinical trials on drug repositioning for COVID-19 treatment.	Rosa SGV ; Santos WC	2020	Discard
32	607	Clinicolaboratory study of 25 fatal cases of COVID-19 in Wuhan.PG - 1-4FAU - Tu, Wen-Jun	Tu WJ ; Cao J ; Yu L ; Hu X ; Liu Q	-	Discard
33	638	Coagulation modifiers targeting SARS-CoV-2 main protease Mpro for COVID-19 treatment: an in silico approach.	Biembengut Ã�V ; de Souza Tde ACB	2020	Duplicated
27	231	Coagulation modifiers targeting SARS-CoV-2 main protease Mpro for COVID-19 treatment: an in silico approach.	Biembengut Ã�V ; de Souza Tde ACB	2020	Discard
-	-	Coagulation modifiers targeting SARS-CoV-2 main protease Mpro for COVID-19 treatment: an in silico approach.	-	-	Duplicated
35	1036	Coalition: Advocacy for prospective clinical trials to test the post-exposure potential of hydroxychloroquine against COVID-19.PG - 100131	Picot S ; Marty A ; Bienvenu AL ; Blumberg LH ; Dupouy-Camet J ; Carnevale P ; Kano S ; Jones MK ; Daniel-Ribeiro CT ; Mas-Coma S	2020	Duplicated
34	912	Coalition: Advocacy for prospective clinical trials to test the post-exposure potential of hydroxychloroquine against COVID-19.PG - 100131	Picot S ; Marty A ; Bienvenu AL ; Blumberg LH ; Dupouy-Camet J ; Carnevale P ; Kano S ; Jones MK ; Daniel-Ribeiro CT ; Mas-Coma S	2020	Discard
-	-	Coalition: Advocacy for prospective clinical trials to test the post-exposure potential of hydroxychloroquine against COVID-19.PG - 100131	-	-	Duplicated
34	856	Comment on: COVID-19: a recommendation to examine the effect of hydroxychloroquine in preventing infection and progression.	Fung KL ; Chan PL	-	Duplicated
27	232	Comment on: COVID-19: a recommendation to examine the effect of hydroxychloroquine in preventing infection and progression.	Fung KL ; Chan PL	-	Discard
-	-	Comment on: COVID-19: a recommendation to examine the effect of hydroxychloroquine in preventing infection and progression.	-	-	Duplicated
44	6801	Commentary: Could iron chelators prove to be useful as an adjunct to COVID-19 Treatment Regimens?	Dalamaga, M. and Karampela, I. and Mantzoros, C.S.	2020	Discard
33	698	Comparison of short-term mortality between mechanically ventilated patients with COVID-19 and influenza in a setting of sustainable healthcare system.FAU - Lee, Jaehee	Lee J ; Lee YH ; Chang HH ; Choi SH ; Seo H ; Yoo SS ; Lee SY ; Cha SI ; Park JY ; Kim CH	-	Discard
30	347	Compounds with Therapeutic Potential against Novel Respiratory 2019 Coronavirus.	Martinez MA	2020	Duplicated
31	475	Compounds with Therapeutic Potential against Novel Respiratory 2019 Coronavirus.	Martinez MA	2020	Duplicated
33	723	Compounds with Therapeutic Potential against Novel Respiratory 2019 Coronavirus.	Martinez MA	2020	Duplicated
28	252	Compounds with Therapeutic Potential against Novel Respiratory 2019 Coronavirus.	Martinez MA	2020	Accepted
35	962	Conduction abnormalities in hydroxychloroquine add on therapy to lopinavir/ritonavir in COVIDâ€�19.	Chong VH ; Chong PL ; Metussin D ; Asli R ; Momin RN ; Mani BI ; Abdullah MS	-	Duplicated
34	791	Conduction abnormalities in hydroxychloroquine add on therapy to lopinavir/ritonavir in COVIDâ€�19.	Chong VH ; Chong PL ; Metussin D ; Asli R ; Momin RN ; Mani BI ; Abdullah MS	-	Discard
33	645	Conduction abnormalities in hydroxychloroquine add on therapy to lopinavir/ritonavir in COVIDâ€�19.TI -	Chong VH ; Chong PL ; Metussin D ; Asli R ; Momin RN ; Mani BI ; Abdullah MS ; Loforte A ; Dal Checco E ; Gliozzi G ; Benedetto M ; Cavalli GG ; Mariani C ; Piccone G ; Agulli M ; Pacini D ; Baiocchi M	2020	Discard
32	562	Consensus for prevention and management of coronavirus disease 2019 (COVID-19) for neurologists.TI -	Jin H ; Hong C ; Chen S ; Zhou Y ; Wang Y ; Mao L ; Li Y ; He Q ; Li M ; Su Y ; Wang D ; Wang L ; Hu B	2020	Discard
33	706	Considerations for Drug Interactions on QTc Interval in Exploratory COVID-19 Treatment.FAU - Roden, Dan M.	Roden DM ; Harrington RA ; Poppas A ; Russo AM	-	Duplicated
34	860	Considerations for Drug Interactions on QTc Interval in Exploratory COVID-19 Treatment.FAU - Roden, Dan M.	Roden DM ; Harrington RA ; Poppas A ; Russo AM	-	Duplicated
34	904	Considerations for Drug Interactions on QTc Interval in Exploratory COVID-19 Treatment.PG - 2623-4FAU - Roden, Dan M.	Roden DM ; Harrington RA ; Poppas A ; Russo AM	2020	Duplicated
35	1027	Considerations for Drug Interactions on QTc Interval in Exploratory COVID-19 Treatment.PG - 2623-4FAU - Roden, Dan M.	Roden DM ; Harrington RA ; Poppas A ; Russo AM	2020	Duplicated
33	745	Considerations for Drug Interactions on QTc Interval in Exploratory COVID-19 Treatment.PG - 2623-4FAU - Roden, Dan M.	Roden DM ; Harrington RA ; Poppas A ; Russo AM	2020	Discard
42	6787	Constituents of buriti oil (Mauritia flexuosa L.) like inhibitors of the SARS-Coronavirus main peptidase: an investigation by docking and molecular dynamics	Costa, A.N. and de SÃ¡, Ã‰R.A. and Bezerra, R.D.S. and Souza, J.L. and Lima, F.D.C.A.	2020	Accepted
42	6788	Controlled, double-blind, randomized trial to assess the efficacy and safety of hydroxychloroquine chemoprophylaxis in SARS CoV2 infection in healthcare personnel in the hospital setting: A structured summary of a study protocol for a randomised controlled trial	Cuadrado-LavÃ­n, A. and Olmos, J.M. and Cifrian, J.M. and Gimenez, T. and Gandarillas, M.A. and GarcÃ­a-Saiz, M. and Rebollo, M.H. and MartÃ­nez-Taboada, V. and LÃ³pez-Hoyos, M. and FariÃ±as, M.C. and Crespo, J.	2020	Accepted
-	-	Convalescent plasma from COVID 19 patients enhances intensive care unit survival rate. A preliminary report.	-	-	Discard
33	702	Convalescent plasma in Covid-19: Possible mechanisms of action.PG - 102554TI -	Rojas M ; RodrÃ­guez Y ; Monsalve DM ; Acosta-Ampudia Y ; Camacho B ; Gallo JE ; Rojas-Villarraga A ; RamÃ­rez-Santana C ; DÃ­az-Coronado JC ; Manrique R ; Mantilla RD ; Shoenfeld Y ; Anaya JM ; Balibrea JM ; Badia JM ; Rubio PÃ©rez I ; MartÃ­n Antona E ; Ã�lvarez PeÃ±a E ; GarcÃ­a Botella S ; Ã�lvarez Gallego M ; MartÃ­n PÃ©rez E ; MartÃ­nez Cortijo S ; Pascual MiguelaÃ±ez I ; PÃ©rez DÃ­az L ; R…	2020	Duplicated
30	336	Convalescent plasma in Covid-19: Possible mechanisms of action.PG - 102554TI -	Rojas M ; RodrÃ­guez Y ; Monsalve DM ; Acosta-Ampudia Y ; Camacho B ; Gallo JE ; Rojas-Villarraga A ; RamÃ­rez-Santana C ; DÃ­az-Coronado JC ; Manrique R ; Mantilla RD ; Shoenfeld Y ; Anaya JM ; Balibrea JM ; Badia JM ; Rubio PÃ©rez I ; MartÃ­n Antona E ; Ã�lvarez PeÃ±a E ; GarcÃ­a Botella S ; Ã�lvarez Gallego M ; MartÃ­n PÃ©rez E ; MartÃ­nez Cortijo S ; Pascual MiguelaÃ±ez I ; PÃ©rez DÃ­az L ; R…	2020	Discard
33	744	Convalescent plasma: A possible treatment of COVID-19 in India.PG - 236-7FAU - Teixeira da Silva, Jaime A.	Teixeira da Silva JA	2020	Duplicated
32	596	Convalescent plasma: A possible treatment of COVID-19 in India.PG - 236-7FAU - Teixeira da Silva, Jaime A.	Teixeira da Silva JA	2020	Discard
30	320	Convalescent plasma: possible therapy for novel coronavirus disease 2019.PG - 1078-83FAU - Cao, Huiling	Cao H ; Shi Y	2020	Discard
-	-	Coronaviren: von der banalen ErkÃ¤ltung zum schweren Lungenversagen: Chronologie einer Pandemie.PG - 1-11	-	-	Discard
33	721	Coronavirus Disease 2019 (COVID-19) Complicated by Acute Respiratory Distress Syndrome: An Internistâ€™s Perspective.	Ahmed T ; Shah RJ ; Rahim SEG ; Flores M ; O'Linn A	-	Duplicated
31	473	Coronavirus Disease 2019 (COVID-19) Complicated by Acute Respiratory Distress Syndrome: An Internistâ€™s Perspective.	Ahmed T ; Shah RJ ; Rahim SEG ; Flores M ; O'Linn A	-	Accepted
-	-	Coronavirus Disease 2019 and Cardiovascular System: A Narrative Review.	-	-	Duplicated
-	-	Coronavirus Disease 2019 and Cardiovascular System: A Narrative Review.	-	-	Duplicated
-	-	Coronavirus Disease 2019 and Cardiovascular System: A Narrative Review.	-	-	Duplicated
30	338	Coronavirus disease 2019 and the cardiovascular system: Impacts and implications.PG - 1-6FAU - Gupta, Mohit D.	Gupta MD ; Girish M ; Yadav G ; Shankar A ; Yadav R	2020	Duplicated
32	568	Coronavirus disease 2019 and the cardiovascular system: Impacts and implications.PG - 1-6FAU - Gupta, Mohit D.	Gupta MD ; Girish M ; Yadav G ; Shankar A ; Yadav R	2020	Duplicated
33	707	Coronavirus disease 2019 and the cardiovascular system: Impacts and implications.PG - 1-6FAU - Gupta, Mohit D.	Gupta MD ; Girish M ; Yadav G ; Shankar A ; Yadav R	2020	Duplicated
34	861	Coronavirus disease 2019 and the cardiovascular system: Impacts and implications.PG - 1-6FAU - Gupta, Mohit D.	Gupta MD ; Girish M ; Yadav G ; Shankar A ; Yadav R	2020	Duplicated
28	250	Coronavirus disease 2019 and the cardiovascular system: Impacts and implications.PG - 1-6FAU - Gupta, Mohit D.	Gupta MD ; Girish M ; Yadav G ; Shankar A ; Yadav R	2020	Discard
-	-	Coronavirus disease 2019 and the cardiovascular system: Impacts and implications.PG - 1-6FAU - Gupta, Mohit D.	-	-	Duplicated
-	-	Coronavirus disease 2019 and the cardiovascular system: Impacts and implications.PG - 1-6FAU - Gupta, Mohit D.	-	-	Duplicated
32	582	Coronavirus disease 2019 in pregnancy.PG - 376-83	Qiancheng X ; Jian S ; Lingling P ; Lei H ; Xiaogan J ; Weihua L ; Gang Y ; Shirong L ; Zhen W ; GuoPing X ; Lei Z	2020	Discard
32	569	Coronavirus Disease 2019 in the Perioperative Period of Lung Resection: A Brief Report From a Single Thoracic Surgery Department in Wuhan, Peopleâ€™s Republic of China.PG - 1065-72	Cai Y ; Hao Z ; Gao Y ; Ping W ; Wang Q ; Peng S ; Zhao B ; Sun W ; Zhu M ; Li K ; Han Y ; Kuang D ; Chu Q ; Fu X ; Zhang N	2020	Discard
32	588	Coronavirus Disease 2019 Pneumonia in Immunosuppressed Renal Transplant Recipients: A Summary of 10 Confirmed Cases in Wuhan, China.PG - 748-54	Zhu L ; Gong N ; Liu B ; Lu X ; Chen D ; Chen S ; Shu H ; Ma K ; Xu X ; Guo Z ; Lu E ; Chen D ; Ge Q ; Cai J ; Jiang J ; Wei L ; Zhang W ; Chen G ; Chen Z	2020	Discard
-	-	Coronavirus Disease 2019: A Comprehensive Review of Etiology, Pathogenesis, Diagnosis, and Ongoing Clinical Trials.	-	-	Duplicated
31	400	Coronavirus Disease 2019: A Comprehensive Review of Etiology, Pathogenesis, Diagnosis, and Ongoing Clinical Trials.TI -	Sarvepalli D ; Kaushik S ; Aydin SI ; Derespina KR ; Bansal PB ; Kowalsky S ; Trachtman R ; Gillen JK ; Perez MM ; Soshnick SH ; Conway EE ; Bercow A ; Seiden HS ; Pass RH ; Ushay HM ; Ofori-Amanfo G ; Medar SS	-	Duplicated
33	633	Coronavirus Disease 2019: A Comprehensive Review of Etiology, Pathogenesis, Diagnosis, and Ongoing Clinical Trials.TI -	Sarvepalli D ; Sridhar AR ; Chatterjee NA ; Saour B ; Nguyen D ; Starnes E ; Johnston C ; Green ML ; Roth GA ; Poole JE	-	Duplicated
34	773	Coronavirus Disease 2019: A Comprehensive Review of Etiology, Pathogenesis, Diagnosis, and Ongoing Clinical Trials.TI - - 5TI -	Sarvepalli D ; Sridhar AR ; Chatterjee NA ; Saour B ; Nguyen D ; Starnes E ; Johnston C ; Green ML ; Roth GA ; Poole JE	2020	Duplicated
-	-	Coronavirus Disease 2019: A Comprehensive Review of Etiology, Pathogenesis, Diagnosis, and Ongoing Clinical Trials.TI - - 5TI -	-	-	Duplicated
30	311	Coronavirus Disease 2019: A Comprehensive Review of Etiology, Pathogenesis, Diagnosis, and Ongoing Clinical Trials.TI - Passive antibody therapy in COVID-19.PG - 1-3	Sarvepalli D ; Abraham J	-	Duplicated
-	-	Coronavirus Disease 2019: A Comprehensive Review of Etiology, Pathogenesis, Diagnosis, and Ongoing Clinical Trials.TI - Passive antibody therapy in COVID-19.PG - 1-3	-	-	Duplicated
33	681	Coronavirus Diseaseâ€“Activated Emergency Scaling of Anesthesiology Responsibilities Intensive Care Unit.	Verdiner RE ; Choukalas CG ; Siddiqui S ; Stahl DL ; Galvagno SM ; Jabaley CS ; Bartz RR ; Lane-Fall M ; Goff K ; Sreedharan R ; Bennett S ; Williams GW ; Khanna A	2020	Duplicated
34	833	Coronavirus Diseaseâ€“Activated Emergency Scaling of Anesthesiology Responsibilities Intensive Care Unit.	Verdiner RE ; Choukalas CG ; Siddiqui S ; Stahl DL ; Galvagno SM ; Jabaley CS ; Bartz RR ; Lane-Fall M ; Goff K ; Sreedharan R ; Bennett S ; Williams GW ; Khanna A	2020	Duplicated
31	442	Coronavirus Diseaseâ€“Activated Emergency Scaling of Anesthesiology Responsibilities Intensive Care Unit.	Verdiner RE ; Choukalas CG ; Siddiqui S ; Stahl DL ; Galvagno SM ; Jabaley CS ; Bartz RR ; Lane-Fall M ; Goff K ; Sreedharan R ; Bennett S ; Williams GW ; Khanna A	2020	Discard
33	731	Coronaviruses and SARS-CoV-2: A Brief Overview.	Ludwig S ; Zarbock A	2020	Duplicated
34	887	Coronaviruses and SARS-CoV-2: A Brief Overview.	Ludwig S ; Zarbock A	2020	Duplicated
31	483	Coronaviruses and SARS-CoV-2: A Brief Overview.	Ludwig S ; Zarbock A	2020	Discard
32	539	Corticosteroid treatment of patients with coronavirus disease 2019 (COVIDâ€�19).PG - 416-20	Zha L ; Li S ; Pan L ; Tefsen B ; Li Y ; French N ; Chen L ; Yang G ; Villanueva EV	2020	Discard
34	827	Could the Inhibition of Endo-Lysosomal Two-Pore Channels (TPCs) by the Natural Flavonoid Naringenin Represent an Option to Fight SARS-CoV-2 Infection?	Filippini A ; D'Amore A ; Palombi F ; Carpaneto A	2020	Discard
29	273	COVID 19. A Flash in Mid-March.PG - 3-5FAU - CINTEZA, Mircea	CINTEZA M	2020	Discard
-	-	COVID-19 â€“ What does a paediatrician need to know?	-	-	Duplicated
-	-	COVID-19 â€“ What does a paediatrician need to know?	-	-	Duplicated
-	-	COVID-19 â€“ What does a paediatrician need to know?	-	-	Duplicated
-	-	COVID-19 â€“ What does a paediatrician need to know?	-	-	Duplicated
-	-	COVID-19 â€“ What does a paediatrician need to know?	-	-	Discard
34	849	COVID-19 and Chloroquine/Hydroxychloroquine: Is There Ophthalmological Concern?FAU - Marmor, Michael F.	Marmor MF	-	Duplicated
34	789	COVID-19 and Chloroquine/Hydroxychloroquine: is there Ophthalmological Concern?PG - A3-4FAU - Marmor, Michael F.	Marmor MF	2020	Duplicated
-	-	COVID-19 and Chloroquine/Hydroxychloroquine: is there Ophthalmological Concern?PG - A3-4FAU - Marmor, Michael F.	-	-	Duplicated
35	958	COVID-19 and Chloroquine/Hydroxychloroquine: is there Ophthalmological Concern?PG - A3-4FAU - Marmor, Michael F.TI -	Marmor MF ; Pal R ; Bhadada SK	2020	Discard
35	1018	COVID-19 and diabetes management: What should be considered?PG - 108151FAU - Ceriello, Antonio	Ceriello A ; Stoian AP ; Rizzo M	2020	Discard
31	456	COVID-19 and diabetes mellitus: An unholy interaction of two pandemics.PG - 513-7	Pal R ; Bhadada SK	2020	Duplicated
33	700	COVID-19 and diabetes mellitus: An unholy interaction of two pandemics.PG - 513-7	Pal R ; Bhadada SK	2020	Duplicated
34	853	COVID-19 and diabetes mellitus: An unholy interaction of two pandemics.PG - 513-7	Pal R ; Bhadada SK	2020	Duplicated
28	249	COVID-19 and diabetes mellitus: An unholy interaction of two pandemics.PG - 513-7	Pal R ; Bhadada SK	2020	Discard
-	-	COVID-19 and diabetes mellitus: An unholy interaction of two pandemics.PG - 513-7	-	-	Duplicated
32	527	COVID-19 and essential pregnant worker policies.FAU - McDonald, Elizabeth S	McDonald ES	-	Discard
35	951	COVID-19 and Pulmonary Embolism: Not a Coincidence.	Tamburello A ; Bruno G ; Marando M	2020	Duplicated
33	640	COVID-19 and Pulmonary Embolism: Not a Coincidence.	Tamburello A ; Bruno G ; Marando M	2020	Discard
-	-	COVID-19 and Pulmonary Embolism: Not a Coincidence.	-	-	Duplicated
-	-	COVID-19 and the Rationale for Pharmacotherapy: A South African Perspective.	-	-	Duplicated
-	-	COVID-19 and the Rationale for Pharmacotherapy: A South African Perspective.	-	-	Duplicated
-	-	COVID-19 and the Rationale for Pharmacotherapy: A South African Perspective.	-	-	Duplicated
-	-	COVID-19 and the Rationale for Pharmacotherapy: A South African Perspective.	-	-	Duplicated
-	-	COVID-19 and the Rationale for Pharmacotherapy: A South African Perspective.PG - 11-8FAU - Richards, Guy	-	-	Duplicated
-	-	COVID-19 and the Rationale for Pharmacotherapy: A South African Perspective.PG - 11-8FAU - Richards, Guy	-	-	Duplicated
-	-	COVID-19 and the Rationale for Pharmacotherapy: A South African Perspective.PG - 11-8FAU - Richards, Guy	-	-	Discard
-	-	COVID-19 and the Rationale for Pharmacotherapy: A South African Perspective.PG - 11-8FAU - Richards, Guy	-	-	Duplicated
33	695	COVID-19 and thrombosis: Beyond a casual association.FAU - LÃ³pez Castro, JosÃ©TI -	LÃ³pez Castro J ; Robinson J ; Freire D	-	Discard
34	832	COVID-19 and Trauma Care: Improvise, Adapt, and Overcome!	Dutton RP ; Grissom TE ; Herbstreit F	2020	Duplicated
33	680	COVID-19 and Trauma Care: Improvise, Adapt, and Overcome!	Dutton RP ; Grissom TE ; Herbstreit F	2020	Discard
-	-	COVID-19 associated Multisystem Inflammatory Syndrome in Children (MIS-C) guidelines; a Western New York approach.TI -	Teresa R. Hennon, Michelle D. Penque, Rabheh Abdul-Aziz, Omar S. Alibrahim, Megan B. McGreevy, Andrew J. Prout, Beverly A. Schaefer, Steven J. Ambrusko, John V. Pastore, Stephen J. Turkovich, Oscar G. Gomez-Duarte, and Mark D. Hicar⁎	-	Accepted
25	215	COVID-19 Clinical Trials: A Primer for the Cardiovascular and Cardio-Oncology Communities.AB - OAB - Publisher: Abstract available from the publisher.OAB - Publisher: Abstract available from the publisher.FAU - Ky, Bonnie	Ky B ; Mann DL	-	Duplicated
28	253	COVID-19 Clinical Trials: A Primer for the Cardiovascular and Cardio-Oncology Communities.AB - OAB - Publisher: Abstract available from the publisher.OAB - Publisher: Abstract available from the publisher.FAU - Ky, Bonnie	Ky B ; Mann DL	-	Duplicated
30	356	COVID-19 Clinical Trials: A Primer for the Cardiovascular and Cardio-Oncology Communities.AB - OAB - Publisher: Abstract available from the publisher.OAB - Publisher: Abstract available from the publisher.FAU - Ky, Bonnie	Ky B ; Mann DL	-	Duplicated
31	488	COVID-19 Clinical Trials: A Primer for the Cardiovascular and Cardio-Oncology Communities.AB - OAB - Publisher: Abstract available from the publisher.OAB - Publisher: Abstract available from the publisher.FAU - Ky, Bonnie	Ky B ; Mann DL	-	Duplicated
32	590	COVID-19 Clinical Trials: A Primer for the Cardiovascular and Cardio-Oncology Communities.AB - OAB - Publisher: Abstract available from the publisher.OAB - Publisher: Abstract available from the publisher.FAU - Ky, Bonnie	Ky B ; Mann DL	-	Duplicated
33	739	COVID-19 Clinical Trials: A Primer for the Cardiovascular and Cardio-Oncology Communities.AB - OAB - Publisher: Abstract available from the publisher.OAB - Publisher: Abstract available from the publisher.FAU - Ky, Bonnie	Ky B ; Mann DL	-	Duplicated
34	894	COVID-19 Clinical Trials: A Primer for the Cardiovascular and Cardio-Oncology Communities.AB - OAB - Publisher: Abstract available from the publisher.OAB - Publisher: Abstract available from the publisher.FAU - Ky, Bonnie	Ky B ; Mann DL	-	Duplicated
35	1013	COVID-19 Clinical Trials: A Primer for the Cardiovascular and Cardio-Oncology Communities.AB - OAB - Publisher: Abstract available from the publisher.OAB - Publisher: Abstract available from the publisher.FAU - Ky, Bonnie	Ky B ; Mann DL	-	Duplicated
36	3848	COVID-19 Clinical Trials: A Primer for the Cardiovascular and Cardio-Oncology Communities.PG - 254-69AB - OAB - Publisher: Abstract available from the publisher.OAB - Publisher: Abstract available from the publisher.FAU - Ky, Bonnie	Ky B ; Mann DL	2020	Duplicated
28	254	COVID-19 Clinical Trials: A Primer for the Cardiovascular and Cardio-Oncology Communities.PG - 501-17AB - OAB - Publisher: Abstract available from the publisher.OAB - Publisher: Abstract available from the publisher.FAU - Ky, Bonnie	Ky B ; Mann DL	2020	Duplicated
30	360	COVID-19 Clinical Trials: A Primer for the Cardiovascular and Cardio-Oncology Communities.PG - 501-17AB - OAB - Publisher: Abstract available from the publisher.OAB - Publisher: Abstract available from the publisher.FAU - Ky, Bonnie	Ky B ; Mann DL	2020	Duplicated
31	490	COVID-19 Clinical Trials: A Primer for the Cardiovascular and Cardio-Oncology Communities.PG - 501-17AB - OAB - Publisher: Abstract available from the publisher.OAB - Publisher: Abstract available from the publisher.FAU - Ky, Bonnie	Ky B ; Mann DL	2020	Duplicated
32	592	COVID-19 Clinical Trials: A Primer for the Cardiovascular and Cardio-Oncology Communities.PG - 501-17AB - OAB - Publisher: Abstract available from the publisher.OAB - Publisher: Abstract available from the publisher.FAU - Ky, Bonnie	Ky B ; Mann DL	2020	Duplicated
33	742	COVID-19 Clinical Trials: A Primer for the Cardiovascular and Cardio-Oncology Communities.PG - 501-17AB - OAB - Publisher: Abstract available from the publisher.OAB - Publisher: Abstract available from the publisher.FAU - Ky, Bonnie	Ky B ; Mann DL	2020	Duplicated
34	899	COVID-19 Clinical Trials: A Primer for the Cardiovascular and Cardio-Oncology Communities.PG - 501-17AB - OAB - Publisher: Abstract available from the publisher.OAB - Publisher: Abstract available from the publisher.FAU - Ky, Bonnie	Ky B ; Mann DL	2020	Duplicated
35	1020	COVID-19 Clinical Trials: A Primer for the Cardiovascular and Cardio-Oncology Communities.PG - 501-17AB - OAB - Publisher: Abstract available from the publisher.OAB - Publisher: Abstract available from the publisher.FAU - Ky, Bonnie	Ky B ; Mann DL	2020	Duplicated
36	3849	COVID-19 Clinical Trials: A Primer for the Cardiovascular and Cardio-Oncology Communities.PG - 501-17AB - OAB - Publisher: Abstract available from the publisher.OAB - Publisher: Abstract available from the publisher.FAU - Ky, Bonnie	Ky B ; Mann DL	2020	Duplicated
25	216	COVID-19 Clinical Trials: A Primer for the Cardiovascular and Cardio-Oncology Communities.PG - 501-17AB - OAB - Publisher: Abstract available from the publisher.OAB - Publisher: Abstract available from the publisher.FAU - Ky, Bonnie	Ky B ; Mann DL	2020	Discard
-	-	COVID-19 Clinical Trials: A Primer for the Cardiovascular and Cardio-Oncology Communities.PG - 501-17AB - OAB - Publisher: Abstract available from the publisher.OAB - Publisher: Abstract available from the publisher.FAU - Ky, Bonnie	-	-	Duplicated
34	865	COVID-19 coronavirus research has overall low methodological quality thus far: case in point for chloroquine/hydroxychloroquine.	Alexander PE ; Debono VB ; Mammen MJ ; Iorio A ; Aryal K ; Deng D ; Brocard E ; Alhazzani W	-	Duplicated
33	709	COVID-19 coronavirus research has overall low methodological quality thus far: case in point for chloroquine/hydroxychloroquine.	Alexander PE ; Debono VB ; Mammen MJ ; Iorio A ; Aryal K ; Deng D ; Brocard E ; Alhazzani W	-	Discard
33	753	COVID-19 from veterinary medicine and one health perspectives: What animal coronaviruses have taught us.PG - 21-3FAU - Decaro, Nicola	Decaro N ; Martella V ; Saif LJ ; Buonavoglia C	2020	Duplicated
31	498	COVID-19 from veterinary medicine and one health perspectives: What animal coronaviruses have taught us.PG - 21-3FAU - Decaro, Nicola	Decaro N ; Martella V ; Saif LJ ; Buonavoglia C	2020	Discard
-	-	COVID-19 from veterinary medicine and one health perspectives: What animal coronaviruses have taught us.PG - 21-3FAU - Decaro, Nicola	-	-	Duplicated
31	478	COVID-19 in Children: Clinical Approach and Management.PG - 1-10	Sankar J ; Dhochak N ; Kabra SK ; Lodha R	-	Duplicated
33	726	COVID-19 in Children: Clinical Approach and Management.PG - 1-10	Sankar J ; Dhochak N ; Kabra SK ; Lodha R	-	Duplicated
34	881	COVID-19 in Children: Clinical Approach and Management.PG - 1-10	Sankar J ; Dhochak N ; Kabra SK ; Lodha R	-	Duplicated
30	348	COVID-19 in Children: Clinical Approach and Management.PG - 1-10	Sankar J ; Dhochak N ; Kabra SK ; Lodha R	-	Discard
33	743	COVID-19 in patients with HIV: clinical case series.PG - e314-6FAU - Blanco, Jose L	Blanco JL ; Ambrosioni J ; Garcia F ; MartÃ­nez E ; Soriano A ; Mallolas J ; Miro JM	2020	Duplicated
35	1021	COVID-19 in patients with HIV: clinical case series.PG - e314-6FAU - Blanco, Jose L	Blanco JL ; Ambrosioni J ; Garcia F ; MartÃ­nez E ; Soriano A ; Mallolas J ; Miro JM	2020	Duplicated
37	3872	COVID-19 in patients with HIV: clinical case series.PG - e314-6FAU - Blanco, Jose L	Blanco JL ; Ambrosioni J ; Garcia F ; MartÃ­nez E ; Soriano A ; Mallolas J ; Miro JM	2020	Duplicated
31	491	COVID-19 in patients with HIV: clinical case series.PG - e314-6FAU - Blanco, Jose L	Blanco JL ; Ambrosioni J ; Garcia F ; MartÃ­nez E ; Soriano A ; Mallolas J ; Miro JM	2020	Accepted
-	-	COVID-19 in patients with HIV: clinical case series.PG - e314-6FAU - Blanco, Jose L	-	-	Duplicated
-	-	COVID-19 in patients with HIV: clinical case series.PG - e314-6FAU - Blanco, Jose L	-	-	Duplicated
33	693	COVID-19 in people living with human immunodeficiency virus: a case series of 33 patients.PG - 1-6	HÃ¤rter G ; Spinner CD ; Roider J ; Bickel M ; Krznaric I ; Grunwald S ; Schabaz F ; Gillor D ; Postel N ; Mueller MC ; MÃ¼ller M ; RÃ¶mer K ; Schewe K ; Hoffmann C	-	Duplicated
37	3866	COVID-19 in people living with human immunodeficiency virus: a case series of 33 patients.PG - 1-6	HÃ¤rter G ; Spinner CD ; Roider J ; Bickel M ; Krznaric I ; Grunwald S ; Schabaz F ; Gillor D ; Postel N ; Mueller MC ; MÃ¼ller M ; RÃ¶mer K ; Schewe K ; Hoffmann C	-	Duplicated
31	454	COVID-19 in people living with human immunodeficiency virus: a case series of 33 patients.PG - 1-6TI -	HÃ¤rter G ; Spinner CD ; Roider J ; Bickel M ; Krznaric I ; Grunwald S ; Schabaz F ; Gillor D ; Postel N ; Mueller MC ; MÃ¼ller M ; RÃ¶mer K ; Schewe K ; Hoffmann C ; Robinson J ; Freire D	-	Accepted
-	-	COVID-19 in people living with human immunodeficiency virus: a case series of 33 patients.PG - 1-6TI -	-	-	Duplicated
33	655	COVID-19 in people with HIV.FAU - Xu, Zhe	Xu Z ; Zhang C ; Wang FS	-	Discard
32	583	COVID-19 in persons with haematological cancers.PG - 1-9	He W ; Chen L ; Chen L ; Yuan G ; Fang Y ; Chen W ; Wu D ; Liang B ; Lu X ; Ma Y ; Li L ; Wang H ; Chen Z ; Li Q ; Gale RP	-	Discard
35	983	COVID-19 infection during the third trimester of pregnancy: Current clinical dilemmas.FAU - Fontanella, F.	Fontanella F ; Hannes S ; Keating N ; Martyn F ; Browne I ; Briet J ; McAuliffe F ; Baalman J	-	Discard
32	599	COVID-19 infection in kidney transplant recipients.PG - 1076-82	Banerjee D ; Popoola J ; Shah S ; Ster IC ; Quan V ; Phanish M	2020	Discard
21	178	COVID-19 infection: the China and Italy perspectives.	Chen J ; Lu H ; Melino G ; Boccia S ; Piacentini M ; Ricciardi W ; Wang Y ; Shi Y ; Zhu T	2020	Duplicated
28	242	COVID-19 infection: the China and Italy perspectives.	Chen J ; Lu H ; Melino G ; Boccia S ; Piacentini M ; Ricciardi W ; Wang Y ; Shi Y ; Zhu T ; Berry SK ; Fontana RJ	2020	Duplicated
30	315	COVID-19 infection: the China and Italy perspectives.	Chen J ; Lu H ; Melino G ; Boccia S ; Piacentini M ; Ricciardi W ; Wang Y ; Shi Y ; Zhu T	2020	Duplicated
35	949	COVID-19 infection: the China and Italy perspectives.TI	Chen J ; Lu H ; Melino G ; Boccia S ; Piacentini M ; Ricciardi W ; Wang Y ; Shi Y ; Zhu T ; Berry SK ; Fontana RJ ; Su Z	2020	Duplicated
34	783	COVID-19 infection: the China and Italy perspectives.TI	Chen J ; Lu H ; Melino G ; Boccia S ; Piacentini M ; Ricciardi W ; Wang Y ; Shi Y ; Zhu T ; Berry SK ; Fontana RJ ; Su Z	2020	Discard
33	639	COVID-19 infection: the China and Italy perspectives.TI -	Chen J ; Lu H ; Melino G ; Boccia S ; Piacentini M ; Ricciardi W ; Wang Y ; Shi Y ; Zhu T ; Berry SK ; Fontana RJ	2020	Duplicated
31	406	COVID-19 infection: the China and Italy perspectives.TI - .	Chen J ; Lu H ; Melino G ; Boccia S ; Piacentini M ; Ricciardi W ; Wang Y ; Shi Y ; Zhu T ; Berry SK ; Fontana RJ	2020	Duplicated
33	684	COVID-19 managed with early non-invasive ventilation and a bundle pharmacotherapy: A case report.PG - 1705-12	Peng M ; Ren D ; Liu XY ; Li JX ; Chen RL ; Yu BJ ; Liu YF ; Meng X ; Lyu YS	2020	Discard
33	724	COVID-19 pandemicâ€”a focused review for clinicians.	Cevik M ; Bamford C ; Ho A	-	Duplicated
34	878	COVID-19 pandemicâ€”a focused review for clinicians.	Cevik M ; Bamford C ; Ho A	-	Duplicated
31	476	COVID-19 pandemicâ€”a focused review for clinicians.	Cevik M ; Bamford C ; Ho A	-	Discard
-	-	COVID-19 pandemicâ€”a focused review for clinicians.	-	-	Duplicated
-	-	COVID-19 pandemicâ€”a focused review for clinicians.	-	-	Duplicated
33	737	COVID-19 pneumonia in a dual heartâ€“kidney recipient.PG - 612-4FAU - Stachel, Maxine W.	Stachel MW ; Gidea CG ; Reyentovich A ; Mehta SA ; Moazami N	2020	Discard
37	3867	COVID-19 Presenting as Acute Hepatitis.	Wander P ; Epstein M ; Bernstein D	-	Discard
32	523	COVID-19 therapeutic options for patients with kidney disease.PG - 1297-8FAU - Izzedine, Hassan	Izzedine H ; Jhaveri KD ; Perazella MA	2020	Duplicated
29	262	COVID-19 therapeutic options for patients with kidney disease.PG - 1297-8FAU - Izzedine, Hassan	Izzedine H ; Jhaveri KD ; Perazella MA	2020	Discard
31	504	COVID-19, an emerging coronavirus infection: advances and prospects in designing and developing vaccines, immunotherapeutics, and therapeutics.PG - 1-7	Dhama K ; Sharun K ; Tiwari R ; Dadar M ; Malik YS ; Singh KP ; Chaicumpa W	2020	Duplicated
33	762	COVID-19, an emerging coronavirus infection: advances and prospects in designing and developing vaccines, immunotherapeutics, and therapeutics.PG - 1-7	Dhama K ; Sharun K ; Tiwari R ; Dadar M ; Malik YS ; Singh KP ; Chaicumpa W	2020	Duplicated
34	924	COVID-19, an emerging coronavirus infection: advances and prospects in designing and developing vaccines, immunotherapeutics, and therapeutics.PG - 1-7	Dhama K ; Sharun K ; Tiwari R ; Dadar M ; Malik YS ; Singh KP ; Chaicumpa W	2020	Duplicated
30	377	COVID-19, an emerging coronavirus infection: advances and prospects in designing and developing vaccines, immunotherapeutics, and therapeutics.PG - 1-7	Dhama K ; Sharun K ; Tiwari R ; Dadar M ; Malik YS ; Singh KP ; Chaicumpa W	2020	Discard
28	257	COVID-19: A promising cure for the global panic.PG - 138277	Vellingiri B ; Jayaramayya K ; Iyer M ; Narayanasamy A ; Govindasamy V ; Giridharan B ; Ganesan S ; Venugopal A ; Venkatesan D ; Ganesan H ; Rajagopalan K ; Rahman PK ; Cho SG ; Kumar NS ; Subramaniam MD	2020	Duplicated
30	367	COVID-19: A promising cure for the global panic.PG - 138277	Vellingiri B ; Jayaramayya K ; Iyer M ; Narayanasamy A ; Govindasamy V ; Giridharan B ; Ganesan S ; Venugopal A ; Venkatesan D ; Ganesan H ; Rajagopalan K ; Rahman PK ; Cho SG ; Kumar NS ; Subramaniam MD	2020	Duplicated
31	499	COVID-19: A promising cure for the global panic.PG - 138277	Vellingiri B ; Jayaramayya K ; Iyer M ; Narayanasamy A ; Govindasamy V ; Giridharan B ; Ganesan S ; Venugopal A ; Venkatesan D ; Ganesan H ; Rajagopalan K ; Rahman PK ; Cho SG ; Kumar NS ; Subramaniam MD	2020	Duplicated
32	605	COVID-19: A promising cure for the global panic.PG - 138277	Vellingiri B ; Jayaramayya K ; Iyer M ; Narayanasamy A ; Govindasamy V ; Giridharan B ; Ganesan S ; Venugopal A ; Venkatesan D ; Ganesan H ; Rajagopalan K ; Rahman PK ; Cho SG ; Kumar NS ; Subramaniam MD	2020	Duplicated
33	754	COVID-19: A promising cure for the global panic.PG - 138277	Vellingiri B ; Jayaramayya K ; Iyer M ; Narayanasamy A ; Govindasamy V ; Giridharan B ; Ganesan S ; Venugopal A ; Venkatesan D ; Ganesan H ; Rajagopalan K ; Rahman PK ; Cho SG ; Kumar NS ; Subramaniam MD	2020	Duplicated
34	913	COVID-19: A promising cure for the global panic.PG - 138277	Vellingiri B ; Jayaramayya K ; Iyer M ; Narayanasamy A ; Govindasamy V ; Giridharan B ; Ganesan S ; Venugopal A ; Venkatesan D ; Ganesan H ; Rajagopalan K ; Rahman PK ; Cho SG ; Kumar NS ; Subramaniam MD	2020	Duplicated
35	1037	COVID-19: A promising cure for the global panic.PG - 138277	Vellingiri B ; Jayaramayya K ; Iyer M ; Narayanasamy A ; Govindasamy V ; Giridharan B ; Ganesan S ; Venugopal A ; Venkatesan D ; Ganesan H ; Rajagopalan K ; Rahman PK ; Cho SG ; Kumar NS ; Subramaniam MD	2020	Duplicated
36	3851	COVID-19: A promising cure for the global panic.PG - 138277	Vellingiri B ; Jayaramayya K ; Iyer M ; Narayanasamy A ; Govindasamy V ; Giridharan B ; Ganesan S ; Venugopal A ; Venkatesan D ; Ganesan H ; Rajagopalan K ; Rahman PK ; Cho SG ; Kumar NS ; Subramaniam MD	2020	Duplicated
37	3873	COVID-19: A promising cure for the global panic.PG - 138277	Vellingiri B ; Jayaramayya K ; Iyer M ; Narayanasamy A ; Govindasamy V ; Giridharan B ; Ganesan S ; Venugopal A ; Venkatesan D ; Ganesan H ; Rajagopalan K ; Rahman PK ; Cho SG ; Kumar NS ; Subramaniam MD	2020	Duplicated
27	237	COVID-19: A promising cure for the global panic.PG - 138277	Vellingiri B ; Jayaramayya K ; Iyer M ; Narayanasamy A ; Govindasamy V ; Giridharan B ; Ganesan S ; Venugopal A ; Venkatesan D ; Ganesan H ; Rajagopalan K ; Rahman PK ; Cho SG ; Kumar NS ; Subramaniam MD	2020	Discard
-	-	COVID-19: A promising cure for the global panic.PG - 138277	-	-	Duplicated
12	134	COVID-19: aÂ primer for healthcare providers.PG - 1-6	Bearden DM ; Aiken PB ; Cheng YH ; Mai E ; Peters TM	-	Duplicated
30	326	COVID-19: aÂ primer for healthcare providers.PG - 1-6	Bearden DM ; Aiken PB ; Cheng YH ; Mai E ; Peters TM	-	Duplicated
33	671	COVID-19: aÂ primer for healthcare providers.PG - 1-6	Bearden DM ; Aiken PB ; Cheng YH ; Mai E ; Peters TM	-	Duplicated
34	820	COVID-19: aÂ primer for healthcare providers.PG - 1-6	Bearden DM ; Aiken PB ; Cheng YH ; Mai E ; Peters TM	-	Duplicated
31	435	COVID-19: aÂ primer for healthcare providers.PG - 1-6TI - Arthroplasty During the COVID-19 Pandemic.FAU - North, Trevor	Bearden DM ; Aiken PB ; Cheng YH ; Mai E ; Peters TM ; North T ; Bullock MW ; Danoff JR ; Saxena A ; Fischer SJ ; Stronach BM ; Levine BR	-	Discard
-	-	COVID-19: aÂ primer for healthcare providers.PG - 1-6TI - Arthroplasty During the COVID-19 Pandemic.FAU - North, Trevor	-	-	Duplicated
29	284	COVID-19: Disease, management, treatment, and social impact.PG - 138861	Ali I ; Alharbi OM	2020	Duplicated
30	351	COVID-19: Disease, management, treatment, and social impact.PG - 138861	Ali I ; Alharbi OM	2020	Duplicated
31	485	COVID-19: Disease, management, treatment, and social impact.PG - 138861	Ali I ; Alharbi OM	2020	Duplicated
32	585	COVID-19: Disease, management, treatment, and social impact.PG - 138861	Ali I ; Alharbi OM	2020	Duplicated
33	733	COVID-19: Disease, management, treatment, and social impact.PG - 138861	Ali I ; Alharbi OM	2020	Duplicated
34	890	COVID-19: Disease, management, treatment, and social impact.PG - 138861	Ali I ; Alharbi OM	2020	Duplicated
37	3868	COVID-19: Disease, management, treatment, and social impact.PG - 138861	Ali I ; Alharbi OM	2020	Duplicated
27	233	COVID-19: Disease, management, treatment, and social impact.PG - 138861	Ali I ; Alharbi OM	2020	Discard
-	-	COVID-19: Disease, management, treatment, and social impact.PG - 138861	-	-	Duplicated
33	682	COVID-19: implications for immunosuppression in kidney disease and transplantation.PG - 1-3	Kronbichler A ; Gauckler P ; Windpessl M ; Il Shin J ; Jha V ; Rovin BH ; Oberbauer R	-	Duplicated
34	835	COVID-19: implications for immunosuppression in kidney disease and transplantation.PG - 1-3	Kronbichler A ; Gauckler P ; Windpessl M ; Il Shin J ; Jha V ; Rovin BH ; Oberbauer R	-	Duplicated
31	444	COVID-19: implications for immunosuppression in kidney disease and transplantation.PG - 1-3	Kronbichler A ; Gauckler P ; Windpessl M ; Il Shin J ; Jha V ; Rovin BH ; Oberbauer R	-	Discard
34	778	COVID-19: Present and Future Challenges for Dental Practice.	Dar Odeh N ; Babkair H ; Abu-Hammad S ; Borzangy S ; Abu-Hammad A ; Abu-Hammad O	2020	Duplicated
35	942	COVID-19: Present and Future Challenges for Dental Practice.	Dar Odeh N ; Babkair H ; Abu-Hammad S ; Borzangy S ; Abu-Hammad A ; Abu-Hammad O	2020	Duplicated
31	403	COVID-19: Present and Future Challenges for Dental Practice.	Dar Odeh N ; Babkair H ; Abu-Hammad S ; Borzangy S ; Abu-Hammad A ; Abu-Hammad O	2020	Discard
29	276	COVID-19: Review of Epidemiology and Potential Treatments Against 2019 Novel Coronavirus.	Jan H ; Faisal S ; Khan A ; Khan S ; Usman H ; Liaqat R ; Shah SA	-	Discard
-	-	COVID-19: The Case of Three Patients with the Same Diagnosis but Different Clinical and Laboratory Features.	-	-	Discard
34	846	COVID-19: Wait for a novel drug or act with the age old drug â€“ Do we have a choice?PG - 899-900FAU - Thangaraju, Pugazhenthan	Thangaraju P ; gurunthalingam MP ; venkatesan S ; Thangaraju E	2020	Duplicated
33	694	COVID-19: Wait for a novel drug or act with the age old drug â€“ Do we have a choice?PG - 899-900FAU - Thangaraju, Pugazhenthan	Thangaraju P ; gurunthalingam MP ; venkatesan S ; Thangaraju E	2020	Discard
32	545	COVID-19Â : physiopathologie dâ€™une maladie Ã plusieurs visages.PG - 375-89	Bonny V ; Maillard A ; Mousseaux C ; PlaÃ§ais L ; Richier Q	2020	Discard
29	271	COVID-19-associated cardiovascular morbidity in older adults: a position paper from the Italian Society of Cardiovascular Researches.PG - 1-29	Moccia F ; Gerbino A ; Lionetti V ; Miragoli M ; Munaron LM ; Pagliaro P ; Pasqua T ; Penna C ; Rocca C ; Samaja M ; Angelone T	-	Discard
37	3858	COVID-19-associated invasive pulmonary aspergillosis.	Rutsaert L ; Steinfort N ; Van Hunsel T ; Bomans P ; Naesens R ; Mertes H ; Dits H ; Van Regenmortel N	2020	Discard
32	529	COVIDâ€�19 and liver transplantation: Lessons learned from three reported cases.	Gao F ; Zheng KI ; Gu J ; George J ; Zheng M	-	Discard
31	414	COVIDâ€�19 diagnosis and management: a comprehensive review.	Pascarella G ; Strumia A ; Piliego C ; Bruno F ; Del Buono R ; Costa F ; Scarlata S ; AgrÃ² FE	-	Duplicated
33	648	COVIDâ€�19 diagnosis and management: a comprehensive review.	Pascarella G ; Strumia A ; Piliego C ; Bruno F ; Del Buono R ; Costa F ; Scarlata S ; AgrÃ² FE	-	Duplicated
34	795	COVIDâ€�19 diagnosis and management: a comprehensive review.	Pascarella G ; Strumia A ; Piliego C ; Bruno F ; Del Buono R ; Costa F ; Scarlata S ; AgrÃ² FE	-	Duplicated
35	970	COVIDâ€�19 diagnosis and management: a comprehensive review.	Pascarella G ; Strumia A ; Piliego C ; Bruno F ; Del Buono R ; Costa F ; Scarlata S ; AgrÃ² FE	-	Duplicated
-	-	COVIDâ€�19 diagnosis and management: a comprehensive review.	Pascarella G ; Strumia A ; Piliego C ; Bruno F ; Del Buono R ; Costa F ; Scarlata S ; AgrÃ² FE	-	Duplicated
19	168	COVIDâ€�19 diagnosis and management: a comprehensive review.TI -	Pascarella G ; Strumia A ; Piliego C ; Bruno F ; Del Buono R ; Costa F ; Scarlata S ; AgrÃ² FE ; Fuzimoto AD ; Isidoro C	-	Duplicated
-	-	COVIDâ€�19 diagnosis and management: a comprehensive review.TI -	-	-	Duplicated
35	959	COVIDâ€�19 is a Real Headache!TI -	Bolay H ; GÃ¼l A ; Baykan B ; Madhu SV	-	Discard
19	167	COVIDâ€�19 under spotlight: A close look at the origin, transmission, diagnosis, and treatment of the 2019â€�nCoV disease.	Sheervalilou R ; Shirvaliloo M ; Dadashzadeh N ; Shirvalilou S ; Shahraki O ; Pilehvarâ€�Soltanahmadi Y ; Ghaznavi H ; Khoei S ; Nazarlou Z	-	Duplicated
27	230	COVIDâ€�19 under spotlight: A close look at the origin, transmission, diagnosis, and treatment of the 2019â€�nCoV disease.	Sheervalilou R ; Shirvaliloo M ; Dadashzadeh N ; Shirvalilou S ; Shahraki O ; Pilehvarâ€�Soltanahmadi Y ; Ghaznavi H ; Khoei S ; Nazarlou Z	-	Duplicated
29	261	COVIDâ€�19 under spotlight: A close look at the origin, transmission, diagnosis, and treatment of the 2019â€�nCoV disease.	Sheervalilou R ; Shirvaliloo M ; Dadashzadeh N ; Shirvalilou S ; Shahraki O ; Pilehvarâ€�Soltanahmadi Y ; Ghaznavi H ; Khoei S ; Nazarlou Z	-	Duplicated
30	312	COVIDâ€�19 under spotlight: A close look at the origin, transmission, diagnosis, and treatment of the 2019â€�nCoV disease.	Sheervalilou R ; Shirvaliloo M ; Dadashzadeh N ; Shirvalilou S ; Shahraki O ; Pilehvarâ€�Soltanahmadi Y ; Ghaznavi H ; Khoei S ; Nazarlou Z	-	Duplicated
31	404	COVIDâ€�19 under spotlight: A close look at the origin, transmission, diagnosis, and treatment of the 2019â€�nCoV disease.	Sheervalilou R ; Shirvaliloo M ; Dadashzadeh N ; Shirvalilou S ; Shahraki O ; Pilehvarâ€�Soltanahmadi Y ; Ghaznavi H ; Khoei S ; Nazarlou Z	-	Duplicated
33	636	COVIDâ€�19 under spotlight: A close look at the origin, transmission, diagnosis, and treatment of the 2019â€�nCoV disease.	Sheervalilou R ; Shirvaliloo M ; Dadashzadeh N ; Shirvalilou S ; Shahraki O ; Pilehvarâ€�Soltanahmadi Y ; Ghaznavi H ; Khoei S ; Nazarlou Z	-	Duplicated
34	780	COVIDâ€�19 under spotlight: A close look at the origin, transmission, diagnosis, and treatment of the 2019â€�nCoV disease.	Sheervalilou R ; Shirvaliloo M ; Dadashzadeh N ; Shirvalilou S ; Shahraki O ; Pilehvarâ€�Soltanahmadi Y ; Ghaznavi H ; Khoei S ; Nazarlou Z	-	Duplicated
35	944	COVIDâ€�19 under spotlight: A close look at the origin, transmission, diagnosis, and treatment of the 2019â€�nCoV disease.	Sheervalilou R ; Shirvaliloo M ; Dadashzadeh N ; Shirvalilou S ; Shahraki O ; Pilehvarâ€�Soltanahmadi Y ; Ghaznavi H ; Khoei S ; Nazarlou Z	-	Duplicated
36	3838	COVIDâ€�19 under spotlight: A close look at the origin, transmission, diagnosis, and treatment of the 2019â€�nCoV disease.	Sheervalilou R ; Shirvaliloo M ; Dadashzadeh N ; Shirvalilou S ; Shahraki O ; Pilehvarâ€�Soltanahmadi Y ; Ghaznavi H ; Khoei S ; Nazarlou Z	-	Duplicated
-	-	COVIDâ€�19 under spotlight: A close look at the origin, transmission, diagnosis, and treatment of the 2019â€�nCoV disease.	-	-	Duplicated
32	512	COVIDâ€�19 under spotlight: A close look at the origin, transmission, diagnosis, and treatment of the 2019â€�nCoV disease.TI -	Sheervalilou R ; Shirvaliloo M ; Dadashzadeh N ; Shirvalilou S ; Shahraki O ; Pilehvarâ€�Soltanahmadi Y ; Ghaznavi H ; Khoei S ; Nazarlou Z ; Cantore I ; Valente P	-	Duplicated
26	220	COVIDâ€�19 under spotlight: A close look at the origin, transmission, diagnosis, and treatment of the 2019â€�nCoV disease.TI -	Sheervalilou R ; Shirvaliloo M ; Dadashzadeh N ; Shirvalilou S ; Shahraki O ; Pilehvarâ€�Soltanahmadi Y ; Ghaznavi H ; Khoei S ; Nazarlou Z ; Fuzimoto AD ; Isidoro C	-	Duplicated
-	-	COVIDâ€�19: a brief history and treatments in development.PG - 23-8TI -	-	-	Discard
30	314	COVIDâ€�19: are neutralizing antibodies neutralizing enough?	Kadkhoda K	-	Duplicated
31	405	COVIDâ€�19: are neutralizing antibodies neutralizing enough?	Kadkhoda K	-	Duplicated
32	513	COVIDâ€�19: are neutralizing antibodies neutralizing enough?TI -	Kadkhoda K ; Chaplin S ; Berry SK ; Fontana RJ	2020	Discard
32	531	Current pharmacological treatments for COVIDâ€�19: What's next?	Scavone C ; Brusco S ; Bertini M ; Sportiello L ; Rafaniello C ; Zoccoli A ; Berrino L ; Racagni G ; Rossi F ; Capuano A	-	Duplicated
29	266	Current pharmacological treatments for COVIDâ€�19: What's next?	Scavone C ; Brusco S ; Bertini M ; Sportiello L ; Rafaniello C ; Zoccoli A ; Berrino L ; Racagni G ; Rossi F ; Capuano A	-	Discard
31	470	Current targeted therapeutics against COVID-19: Based on first-line experience in China.PG - 104854	Zhang Y ; Xu Q ; Sun Z ; Zhou L	2020	Duplicated
32	573	Current targeted therapeutics against COVID-19: Based on first-line experience in China.PG - 104854	Zhang Y ; Xu Q ; Sun Z ; Zhou L	2020	Duplicated
33	717	Current targeted therapeutics against COVID-19: Based on first-line experience in China.PG - 104854	Zhang Y ; Xu Q ; Sun Z ; Zhou L	2020	Duplicated
34	873	Current targeted therapeutics against COVID-19: Based on first-line experience in China.PG - 104854	Zhang Y ; Xu Q ; Sun Z ; Zhou L	2020	Duplicated
30	344	Current targeted therapeutics against COVID-19: Based on first-line experience in China.PG - 104854	Zhang Y ; Xu Q ; Sun Z ; Zhou L	2020	Discard
-	-	Current targeted therapeutics against COVID-19: Based on first-line experience in China.PG - 104854	-	-	Duplicated
32	536	Cutaneous sÄ±deâ€�effects of the potential COVIDâ€�19 drugs.	TÃ¼rsen Ãœ ; TÃ¼rsen B ; Lotti T	-	Discard
35	978	Cytokine storm in COVID-19: pathogenesis and overview of anti-inflammatory agents used in treatment.PG - 1-10	Soy M ; Keser G ; AtagÃ¼ndÃ¼z P ; Tabak F ; AtagÃ¼ndÃ¼z I ; Kayhan S	-	Duplicated
34	800	Cytokine storm in COVID-19: pathogenesis and overview of anti-inflammatory agents used in treatment.PG - 1-10	Soy M ; Keser G ; AtagÃ¼ndÃ¼z P ; Tabak F ; AtagÃ¼ndÃ¼z I ; Kayhan S	-	Discard
37	3865	Delayed diagnosis of COVID-19 in a 34-year-old man with atypical presentation.PG - 644-6FAU - Harkin, Timothy J	Harkin TJ ; Rurak KM ; Martins J ; Eber C ; Szporn AH ; Beasley MB	2020	Discard
35	1006	Delirium in COVID-19: A case series and exploration of potential mechanisms for central nervous system involvement.PG - 47-53	Beach SR ; Praschan NC ; Hogan C ; Dotson S ; Merideth F ; Kontos N ; Fricchione GL ; Smith FA	2020	Duplicated
-	-	Delirium in COVID-19: A case series and exploration of potential mechanisms for central nervous system involvement.PG - 47-53	-	-	Duplicated
24	200	Delirium in COVID-19: A case series and exploration of potential mechanisms for central nervous system involvement.PG - 47-53TI -	Beach SR ; Praschan NC ; Hogan C ; Dotson S ; Merideth F ; Kontos N ; Fricchione GL ; Smith FA ; Baller EB ; Hogan CS ; Fusunyan MA ; Ivkovic A ; Luccarelli JW ; Madva E ; Nisavic M ; Praschan N ; Quijije NV ; Beach SR ; Smith FA	2020	Discard
41	6782	Deployment of convalescent plasma for the prevention and treatment of COVID-19	Bloch, E.M. and Shoham, S. and Casadevall, A. and Sachais, B.S. and Shaz, B. and Winters, J.L. and Van Buskirk, C. and Grossman, B.J. and Joyner, M. and Henderson, J.P. and Pekosz, A. and Lau, B. and Wesolowski, A. and Katz, L. and Shan, H. and Auwaerter, P.G. and Thomas, D. and Sullivan, D.J. and Paneth, N. and Gehrie, E. and Spitalnik, S. and Hod, E.A. and Pollack, L. and Nicholson, W.T. and Pi…	2020	Discard
34	886	Dermatoethics: Self-prescribing Plaquenil during the COVID-19 pandemicâ˜†â˜†â˜†â˜†â˜†â˜†.FAU - Stoj, Victoria J.	Stoj VJ ; Grant-Kels JM	-	Discard
33	656	Description of COVID-19 in HIV-infected individuals: a single-centre, prospective cohort.	Vizcarra P ; PÃ©rez-ElÃ­as MJ ; Quereda C ; Moreno A ; Vivancos MJ ; Dronda F ; Casado JL	-	Duplicated
35	985	Description of COVID-19 in HIV-infected individuals: a single-centre, prospective cohort.	Vizcarra P ; PÃ©rez-ElÃ­as MJ ; Quereda C ; Moreno A ; Vivancos MJ ; Dronda F ; Casado JL	-	Duplicated
37	3861	Description of COVID-19 in HIV-infected individuals: a single-centre, prospective cohort.	Vizcarra P ; PÃ©rez-ElÃ­as MJ ; Quereda C ; Moreno A ; Vivancos MJ ; Dronda F ; Casado JL	-	Duplicated
31	421	Description of COVID-19 in HIV-infected individuals: a single-centre, prospective cohort.	Vizcarra P ; PÃ©rez-ElÃ­as MJ ; Quereda C ; Moreno A ; Vivancos MJ ; Dronda F ; Casado JL	-	Discard
29	310	Development of Medical Countermeasures to Middle East Respiratory Syndrome Coronavirus.	Uyeki TM ; Erlandson KJ ; Korch G ; Oâ€™Hara M ; Wathen M ; Hu-Primmer J ; Hojvat S ; Stemmy EJ ; Donabedian A	2016	Duplicated
30	390	Development of Medical Countermeasures to Middle East Respiratory Syndrome Coronavirus.	Uyeki TM ; Erlandson KJ ; Korch G ; Oâ€™Hara M ; Wathen M ; Hu-Primmer J ; Hojvat S ; Stemmy EJ ; Donabedian A	2016	Duplicated
33	770	Development of Medical Countermeasures to Middle East Respiratory Syndrome Coronavirus.	Uyeki TM ; Erlandson KJ ; Korch G ; Oâ€™Hara M ; Wathen M ; Hu-Primmer J ; Hojvat S ; Stemmy EJ ; Donabedian A	2016	Duplicated
34	933	Development of Medical Countermeasures to Middle East Respiratory Syndrome Coronavirus.	Uyeki TM ; Erlandson KJ ; Korch G ; Oâ€™Hara M ; Wathen M ; Hu-Primmer J ; Hojvat S ; Stemmy EJ ; Donabedian A	2016	Duplicated
24	207	Development of Medical Countermeasures to Middle East Respiratory Syndrome Coronavirus.	Uyeki TM ; Erlandson KJ ; Korch G ; Oâ€™Hara M ; Wathen M ; Hu-Primmer J ; Hojvat S ; Stemmy EJ ; Donabedian A	2016	Discard
-	-	Development of Medical Countermeasures to Middle East Respiratory Syndrome Coronavirus.	-	-	Duplicated
33	690	Development of passive immunity against SARS-CoV-2 for management of immunodeficient patientsâ€”a perspective.FAU - HammarstrÃ¶m, Lennart	HammarstrÃ¶m L ; Abolhassani H ; Baldanti F ; Marcotte H ; Pan-HammarstrÃ¶m Q	-	Duplicated
34	843	Development of passive immunity against SARS-CoV-2 for management of immunodeficient patientsâ€”a perspective.FAU - HammarstrÃ¶m, Lennart	HammarstrÃ¶m L ; Abolhassani H ; Baldanti F ; Marcotte H ; Pan-HammarstrÃ¶m Q	-	Duplicated
31	451	Development of passive immunity against SARS-CoV-2 for management of immunodeficient patientsâ€”a perspective.FAU - HammarstrÃ¶m, Lennart	HammarstrÃ¶m L ; Abolhassani H ; Baldanti F ; Marcotte H ; Pan-HammarstrÃ¶m Q	-	Discard
-	-	Diagnosing COVID-19-associated pulmonary aspergillosis.FAU - Verweij, Paul E	-	-	Duplicated
-	-	Diagnosing COVID-19-associated pulmonary aspergillosis.FAU - Verweij, Paul E	-	-	Discard
29	277	Discovery and Synthesis of a Phosphoramidate Prodrug of a Pyrrolo[2,1-f][triazin-4-amino] Adenine C-Nucleoside (GS-5734) for the Treatment of Ebola and Emerging Viruses.PG - 1648-61	Siegel D ; Hui HC ; Doerffler E ; Clarke MO ; Chun K ; Zhang L ; Neville S ; Carra E ; Lew W ; Ross B ; Wang Q ; Wolfe L ; Jordan R ; Soloveva V ; Knox J ; Perry J ; Perron M ; Stray KM ; Barauskas O ; Feng JY ; Xu Y ; Lee G ; Rheingold AL ; Ray AS ; Bannister R ; Strickley R ; Swaminathan S ; Lee WA ; Bavari S ; Cihlar T ; Lo MK ; Warren TK ; Mackman RL	2017	Discard
42	6786	Discovery of the FDA-approved drugs bexarotene, cetilistat, diiodohydroxyquinoline, and abiraterone as potential COVID-19 treatments with a robust two-tier screening system	Yuan, S. and Chan, J.F.W. and Chik, K.K.H. and Chan, C.C.Y. and Tsang, J.O.L. and Liang, R. and Cao, J. and Tang, K. and Chen, L.-L. and Wen, K. and Cai, J.-P. and Ye, Z.-W. and Lu, G. and Chu, H. and Jin, D.-Y. and Yuen, K.-Y.	2020	Duplicated
21	179	Discovery of the FDA-approved drugs bexarotene, cetilistat, diiodohydroxyquinoline, and abiraterone as potential COVID-19 treatments with a robust two-tier screening system.	Yuan S ; Chan JF ; Chik KK ; Chan CC ; Tsang JO ; Liang R ; Cao J ; Tang K ; Chen LL ; Wen K ; Cai JP ; Ye ZW ; Lu G ; Chu H ; Jin DY ; Yuen KY	-	Duplicated
28	245	Discovery of the FDA-approved drugs bexarotene, cetilistat, diiodohydroxyquinoline, and abiraterone as potential COVID-19 treatments with a robust two-tier screening system.	Yuan S ; Chan JF ; Chik KK ; Chan CC ; Tsang JO ; Liang R ; Cao J ; Tang K ; Chen LL ; Wen K ; Cai JP ; Ye ZW ; Lu G ; Chu H ; Jin DY ; Yuen KY	-	Duplicated
31	427	Discovery of the FDA-approved drugs bexarotene, cetilistat, diiodohydroxyquinoline, and abiraterone as potential COVID-19 treatments with a robust two-tier screening system.	Yuan S ; Chan JF ; Chik KK ; Chan CC ; Tsang JO ; Liang R ; Cao J ; Tang K ; Chen LL ; Wen K ; Cai JP ; Ye ZW ; Lu G ; Chu H ; Jin DY ; Yuen KY	-	Duplicated
34	808	Discovery of the FDA-approved drugs bexarotene, cetilistat, diiodohydroxyquinoline, and abiraterone as potential COVID-19 treatments with a robust two-tier screening system.	Yuan S ; Chan JF ; Chik KK ; Chan CC ; Tsang JO ; Liang R ; Cao J ; Tang K ; Chen LL ; Wen K ; Cai JP ; Ye ZW ; Lu G ; Chu H ; Jin DY ; Yuen KY	-	Duplicated
35	995	Discovery of the FDA-approved drugs bexarotene, cetilistat, diiodohydroxyquinoline, and abiraterone as potential COVID-19 treatments with a robust two-tier screening system.	Yuan S ; Chan JF ; Chik KK ; Chan CC ; Tsang JO ; Liang R ; Cao J ; Tang K ; Chen LL ; Wen K ; Cai JP ; Ye ZW ; Lu G ; Chu H ; Jin DY ; Yuen KY	-	Duplicated
15	150	Discovery of the FDA-approved drugs bexarotene, cetilistat, diiodohydroxyquinoline, and abiraterone as potential COVID-19 treatments with a robust two-tier screening system.	Yuan S ; Chan JF ; Chik KK ; Chan CC ; Tsang JO ; Liang R ; Cao J ; Tang K ; Chen LL ; Wen K ; Cai JP ; Ye ZW ; Lu G ; Chu H ; Jin DY ; Yuen KY	-	Accepted
-	-	Discovery of the FDA-approved drugs bexarotene, cetilistat, diiodohydroxyquinoline, and abiraterone as potential COVID-19 treatments with a robust two-tier screening system.	-	-	Duplicated
29	297	Disease Resurgence, Production Capability Issues and Safety Concerns in the Context of an Aging Population: Is There a Need for a New Yellow Fever Vaccine?	Tomashek KM ; Challberg M ; Nayak SU ; Schiltz HF	2019	Discard
34	825	Do we have enough evidence to use chloroquine/hydroxychloroquine as a public health panacea for COVID-19?	Palmeira VA ; Costa LB ; Perez LG ; Ribeiro VT ; Lanza K ; Silva ACSe	2020	Duplicated
31	438	Do we have enough evidence to use chloroquine/hydroxychloroquine as a public health panacea for COVID-19?	Palmeira VA ; Costa LB ; Perez LG ; Ribeiro VT ; Lanza K ; Silva ACSe	2020	Discard
-	-	Do we have enough evidence to use chloroquine/hydroxychloroquine as a public health panacea for COVID-19?	-	-	Duplicated
35	1026	Does hydroxychloroquine combat COVID-19? A timeline of evidence.PG - e33-4FAU - Alia, Erisa	Alia E ; Grant-Kels JM	2020	Duplicated
34	903	Does hydroxychloroquine combat COVID-19? A timeline of evidence.PG - e33-4FAU - Alia, Erisa	Alia E ; Grant-Kels JM	2020	Discard
-	-	Does hydroxychloroquine combat COVID-19? A timeline of evidence.PG - e33-4FAU - Alia, Erisa	-	-	Duplicated
35	1022	Driving forces for COVID-19 clinical trials using chloroquine: the need to choose the right research questions and outcomes.	Monteiro WM ; Brito-Sousa JD ; BaÃ­a-da-Silva D ; de Melo GC ; Siqueira AM ; Val F ; Daniel-Ribeiro CT ; GuimarÃ£es Lacerda MV	-	Duplicated
34	900	Driving forces for COVID-19 clinical trials using chloroquine: the need to choose the right research questions and outcomes.	Monteiro WM ; Brito-Sousa JD ; BaÃ­a-da-Silva D ; de Melo GC ; Siqueira AM ; Val F ; Daniel-Ribeiro CT ; GuimarÃ£es Lacerda MV	-	Discard
7	123	Drug repositioning is an alternative for the treatment of coronavirus COVID-19.	Serafin MB ; Bottega A ; Foletto VS ; da Rosa TF ; HÃ¶rner A ; HÃ¶rner R	-	Duplicated
8	125	Drug repositioning is an alternative for the treatment of coronavirus COVID-19.	Serafin MB ; Bottega A ; Foletto VS ; da Rosa TF ; HÃ¶rner A ; HÃ¶rner R	-	Duplicated
10	129	Drug repositioning is an alternative for the treatment of coronavirus COVID-19.	Serafin MB ; Bottega A ; Foletto VS ; da Rosa TF ; HÃ¶rner A ; HÃ¶rner R	-	Duplicated
12	135	Drug repositioning is an alternative for the treatment of coronavirus COVID-19.	Serafin MB ; Bottega A ; Foletto VS ; da Rosa TF ; HÃ¶rner A ; HÃ¶rner R	-	Duplicated
13	138	Drug repositioning is an alternative for the treatment of coronavirus COVID-19.	Serafin MB ; Bottega A ; Foletto VS ; da Rosa TF ; HÃ¶rner A ; HÃ¶rner R	-	Duplicated
15	151	Drug repositioning is an alternative for the treatment of coronavirus COVID-19.	Serafin MB ; Bottega A ; Foletto VS ; da Rosa TF ; HÃ¶rner A ; HÃ¶rner R	-	Duplicated
17	158	Drug repositioning is an alternative for the treatment of coronavirus COVID-19.	Serafin MB ; Bottega A ; Foletto VS ; da Rosa TF ; HÃ¶rner A ; HÃ¶rner R	-	Duplicated
20	175	Drug repositioning is an alternative for the treatment of coronavirus COVID-19.	Serafin MB ; Bottega A ; Foletto VS ; da Rosa TF ; HÃ¶rner A ; HÃ¶rner R	-	Duplicated
22	185	Drug repositioning is an alternative for the treatment of coronavirus COVID-19.	Serafin MB ; Bottega A ; Foletto VS ; da Rosa TF ; HÃ¶rner A ; HÃ¶rner R	-	Duplicated
24	202	Drug repositioning is an alternative for the treatment of coronavirus COVID-19.	Serafin MB ; Bottega A ; Foletto VS ; da Rosa TF ; HÃ¶rner A ; HÃ¶rner R	-	Duplicated
31	462	Drug repositioning is an alternative for the treatment of coronavirus COVID-19.	Serafin MB ; Bottega A ; Foletto VS ; da Rosa TF ; HÃ¶rner A ; HÃ¶rner R	-	Duplicated
34	862	Drug repositioning is an alternative for the treatment of coronavirus COVID-19.	Serafin MB ; Bottega A ; Foletto VS ; da Rosa TF ; HÃ¶rner A ; HÃ¶rner R	-	Duplicated
23	193	Drug repositioning is an alternative for the treatment of coronavirus COVID-19.	Serafin MB ; Bottega A ; Foletto VS ; da Rosa TF ; HÃ¶rner A ; HÃ¶rner R	-	Discard
-	-	Drug repositioning is an alternative for the treatment of coronavirus COVID-19.	-	-	Duplicated
-	-	Drug repositioning is an alternative for the treatment of coronavirus COVID-19.	-	-	Duplicated
30	333	Drug repurposing against COVID-19: focus on anticancer agents.	Ciliberto G ; Mancini R ; Paggi MG	2020	Duplicated
31	452	Drug repurposing against COVID-19: focus on anticancer agents.	Ciliberto G ; Mancini R ; Paggi MG	2020	Duplicated
33	691	Drug repurposing against COVID-19: focus on anticancer agents.	Ciliberto G ; Mancini R ; Paggi MG	2020	Duplicated
34	844	Drug repurposing against COVID-19: focus on anticancer agents.TI -	Ciliberto G ; Mancini R ; Paggi MG ; Verweij PE ; Gangneux JP ; Bassetti M ; BrÃ¼ggemann RJM ; Cornely OA ; Koehler P ; Lass-FlÃ¶rl C ; van de Veerdonk FL ; Chakrabarti A ; Hoenigl M	2020	Discard
-	-	Drug repurposing strategies for COVID-19.	-	-	Discard
32	514	Drug-Induced Liver Injury and COVID-19 Infection: The Rules Remain the Same.PG - 1-3FAU - Olry, Alexandre	Olry A ; Meunier L ; DÃ©lire B ; Larrey D ; Horsmans Y ; Le LouÃ«t H	-	Discard
33	750	Duration of quarantine in hospitalized patients with severe acute respiratory syndrome coronavirus-2 (SARS-CoV-2) infection: a question needing an answer.PG - 404-5FAU - Lombardi, A.	Lombardi A ; Alagna L ; Bozzi G ; Mangioni D ; Muscatello A ; Peri A ; Taramasso L ; Ungaro R ; Bandera A ; Gori A	2020	Discard
32	564	Early treatment of COVID-19 patients with hydroxychloroquine and azithromycin: A retrospective analysis of 1061 cases in Marseille, France.TI - PG - 11-8FAU - Richards, GuyTI -	Million M ; Lagier JC ; Gautret P ; Colson P ; Fournier PE ; Amrane S ; Hocquart M ; Mailhe M ; Esteves-Vieira V ; Doudier B ; Aubry C ; Correard F ; Giraud-Gatineau A ; Roussel Y ; Berenger C ; Cassir N ; Seng P ; Zandotti C ; Dhiver C ; Ravaux I ; Tomei C ; Eldin C ; Tissot-Dupont H ; HonorÃ© S ; Stein A ; Jacquier A ; Deharo JC ; ChabriÃ¨re E ; Levasseur A ; Fenollar F ; Rolain JM ; Obadia Y ;…	2020	Accepted
34	855	Editorial: Herd mentality, herds of migrants/people, and COVID-19 in India.PG - 497FAU - Singh, Awadhesh Kumar	Singh AK ; Misra A	2020	Discard
35	1005	Efficacy and safety of tocilizumab in severe COVID-19 patients: a single-centre retrospective cohort study.PG - 43-9	Campochiaro C ; Della-Torre E ; Cavalli G ; De Luca G ; Ripa M ; Boffini N ; Tomelleri A ; Baldissera E ; Rovere-Querini P ; Ruggeri A ; Monti G ; De Cobelli F ; Zangrillo A ; Tresoldi M ; Castagna A ; Dagna L	2020	Duplicated
33	668	Efficacy and safety of tocilizumab in severe COVID-19 patients: a single-centre retrospective cohort study.PG - 43-9	Campochiaro C ; Della-Torre E ; Cavalli G ; De Luca G ; Ripa M ; Boffini N ; Tomelleri A ; Baldissera E ; Rovere-Querini P ; Ruggeri A ; Monti G ; De Cobelli F ; Zangrillo A ; Tresoldi M ; Castagna A ; Dagna L	2020	Discard
-	-	Efficacy and safety of tocilizumab in severe COVID-19 patients: a single-centre retrospective cohort study.PG - 43-9	-	-	Duplicated
-	-	Efficacy of Galidesivir against Ebola Virus Disease in Rhesus Monkeys.	Travis Warren, PhD,1 Steve MacLennan, PhD,2 Amanda Mathis, PhD,2 Enzo Giuliano, PhD,2 Ray Taylor, MBA,2 and William Sheridan, MB BS2	-	Accepted
-	-	Efficacy of Galidesivir against Ebola Virus Disease in Rhesus Monkeys.	-	-	Duplicated
35	966	Efficacy of hydroxychloroquine for post-exposure prophylaxis to prevent severe acute respiratory syndrome coronavirus 2 (SARS-CoV-2) infection among adults exposed to coronavirus disease (COVID-19): a structured summary of a study protocol for a randomised controlled trial.	Barnabas RV ; Brown E ; Bershteyn A ; Miller RS ; Wener M ; Celum C ; Wald A ; Chu H ; Wesche D ; Baeten JM	2020	Discard
29	307	Efficacy of Tilorone Dihydrochloride against Ebola Virus Infection.	Ekins S ; Lingerfelt MA ; Comer JE ; Freiberg AN ; Mirsalis JC ; O'Loughlin K ; Harutyunyan A ; McFarlane C ; Green CE ; Madrid PB	2018	Discard
-	-	Efficient diastereoselective synthesis of a new class of azanucleosides: 2â€²-homoazanucleosides.PG - 4307-16	-	-	Discard
34	868	Emergency preparedness and response (EP&R) by pharmacy professionals in India: Lessons from the COVID-19 pandemic and the way forward.	Meghana A ; Aparna Y ; Chandra SM ; Sanjeev S	-	Discard
40	6781	Emerging pharmacotherapies for COVID-19	Salvi, R. and Patankar, P.	2020	Discard
21	180	Emerging pharmacotherapies for COVID-19.PG - 110267AB - OAB - Publisher: Abstract available from the publisher.OAB - Publisher: Abstract available from the publisher.FAU - Salvi, Rachana	Salvi R ; Patankar P	2020	Duplicated
28	248	Emerging pharmacotherapies for COVID-19.PG - 110267AB - OAB - Publisher: Abstract available from the publisher.OAB - Publisher: Abstract available from the publisher.FAU - Salvi, Rachana	Salvi R ; Patankar P	2020	Duplicated
30	330	Emerging pharmacotherapies for COVID-19.PG - 110267AB - OAB - Publisher: Abstract available from the publisher.OAB - Publisher: Abstract available from the publisher.FAU - Salvi, Rachana	Salvi R ; Patankar P	2020	Duplicated
31	446	Emerging pharmacotherapies for COVID-19.PG - 110267AB - OAB - Publisher: Abstract available from the publisher.OAB - Publisher: Abstract available from the publisher.FAU - Salvi, Rachana	Salvi R ; Patankar P	2020	Duplicated
33	685	Emerging pharmacotherapies for COVID-19.PG - 110267AB - OAB - Publisher: Abstract available from the publisher.OAB - Publisher: Abstract available from the publisher.FAU - Salvi, Rachana	Salvi R ; Patankar P	2020	Duplicated
34	837	Emerging pharmacotherapies for COVID-19.PG - 110267AB - OAB - Publisher: Abstract available from the publisher.OAB - Publisher: Abstract available from the publisher.FAU - Salvi, Rachana	Salvi R ; Patankar P	2020	Duplicated
-	-	Emerging pharmacotherapies for COVID-19.PG - 110267AB - OAB - Publisher: Abstract available from the publisher.OAB - Publisher: Abstract available from the publisher.FAU - Salvi, Rachana	-	-	Duplicated
-	-	Emerging pharmacotherapies for COVID-19.PG - 110267AB - OAB - Publisher: Abstract available from the publisher.OAB - Publisher: Abstract available from the publisher.FAU - Salvi, Rachana	-	-	Duplicated
29	281	Emerging SARS-CoV-2 mutation hot spots include a novel RNA-dependent-RNA polymerase variant.	Pachetti M ; Marini B ; Benedetti F ; Giudici F ; Mauro E ; Storici P ; Masciovecchio C ; Angeletti S ; Ciccozzi M ; Gallo RC ; Zella D ; Ippodrino R	2020	Discard
32	617	Emerging threats from zoonotic coronaviruses-from SARS and MERS to 2019-nCoV.PG - 365-7FAU - Lee, Ping-Ing	Lee PI ; Hsueh PR	2020	Discard
36	3837	Emerging Treatment and Prevention Strategies against COVID-19: A Brief Update.PG - 69-72TI -	Jha AK ; Kumar R ; Goenka MK ; Dayal VM ; Mohta S ; Agarwal A ; Makharia GK	2020	Discard
30	327	Employing drug delivery strategies to create safe and effective pharmaceuticals for COVIDâ€�19.	McHugh KJ	-	Duplicated
31	436	Employing drug delivery strategies to create safe and effective pharmaceuticals for COVIDâ€�19.	McHugh KJ	-	Duplicated
33	672	Employing drug delivery strategies to create safe and effective pharmaceuticals for COVIDâ€�19.	McHugh KJ	-	Duplicated
34	821	Employing drug delivery strategies to create safe and effective pharmaceuticals for COVIDâ€�19.	McHugh KJ	-	Duplicated
37	3864	Employing drug delivery strategies to create safe and effective pharmaceuticals for COVIDâ€�19.	McHugh KJ	-	Duplicated
29	272	Employing drug delivery strategies to create safe and effective pharmaceuticals for COVIDâ€�19.	McHugh KJ	-	Discard
-	-	Endpoints used in phase III randomized controlled trials of treatment options for COVID-19.	-	-	Duplicated
-	-	Endpoints used in phase III randomized controlled trials of treatment options for COVID-19.	-	-	Duplicated
-	-	Endpoints used in phase III randomized controlled trials of treatment options for COVID-19.	-	-	Discard
25	214	Enhanced ECG monitoring of COVID-19 patients.	Jain S ; Workman V ; Ganeshan R ; Obasare ER ; Burr A ; DeBiasi RM ; Freeman JV ; Akar J ; Lampert R ; Rosenfeld LE	-	Duplicated
33	701	Enhanced ECG monitoring of COVID-19 patients.TI -	Jain S ; Workman V ; Ganeshan R ; Obasare ER ; Burr A ; DeBiasi RM ; Freeman JV ; Akar J ; Lampert R ; Rosenfeld LE ; Richards G ; Mer M ; Schleicher G ; Stacey S	-	Duplicated
34	854	Enhanced ECG monitoring of COVID-19 patients.TI -	Jain S ; Workman V ; Ganeshan R ; Obasare ER ; Burr A ; DeBiasi RM ; Freeman JV ; Akar J ; Lampert R ; Rosenfeld LE ; Richards G ; Mer M ; Schleicher G ; Stacey S	-	Duplicated
31	457	Enhanced ECG monitoring of COVID-19 patients.TI - PG - 11-8FAU - Richards, GuyTI -	Jain S ; Workman V ; Ganeshan R ; Obasare ER ; Burr A ; DeBiasi RM ; Freeman JV ; Akar J ; Lampert R ; Rosenfeld LE ; Richards G ; Mer M ; Schleicher G ; Stacey S ; Balibrea JM ; Badia JM ; Rubio PÃ©rez I ; MartÃ­n Antona E ; Ã�lvarez PeÃ±a E ; GarcÃ­a Botella S ; Ã�lvarez Gallego M ; MartÃ­n PÃ©rez E ; MartÃ­nez Cortijo S ; Pascual MiguelaÃ±ez I ; PÃ©rez DÃ­az L ; Ramos Rodriguez JL ; Espin Basa…	2020	Discard
35	1003	Enhanced platelet inhibition treatment improves hypoxemia in patients with severe Covid-19 and hypercoagulability. A case control, proof of concept study.PG - 104950AB - OAB - Publisher: Abstract available from the publisher.OAB - Publisher: Abstract available from the publisher.FAU - Viecca, MaurizioTI -	Viecca M ; Radovanovic D ; Forleo GB ; Santus P ; Baraboutis IG ; Gargalianos P ; Aggelonidou E ; Adraktas A	2020	Discard
29	305	Enzymatic Transition States and Drug Design.PG - 11194-258	Schramm VL	2018	Discard
20	173	ESMO Management and treatment adapted recommendations in the COVID-19 era: Pancreatic Cancer.	Catanese S ; Pentheroudakis G ; Douillard JY ; Lordick F	2020	Discard
31	408	Ethical Issues in Decision-making Regarding the Elderly Affected by Coronavirus Disease 2019: An Expert Opinion.	MartÃ­nez-SellÃ©s D ; MartÃ­nez-SellÃ©s H ; Martinez-SellÃ©s M	2020	Duplicated
34	787	Ethical Issues in Decision-making Regarding the Elderly Affected by Coronavirus Disease 2019: An Expert Opinion.	MartÃ­nez-SellÃ©s D ; MartÃ­nez-SellÃ©s H ; Martinez-SellÃ©s M	2020	Duplicated
35	956	Ethical Issues in Decision-making Regarding the Elderly Affected by Coronavirus Disease 2019: An Expert Opinion.	MartÃ­nez-SellÃ©s D ; MartÃ­nez-SellÃ©s H ; Martinez-SellÃ©s M	2020	Duplicated
-	-	Ethical Issues in Decision-making Regarding the Elderly Affected by Coronavirus Disease 2019: An Expert Opinion.	-	-	Duplicated
33	643	Ethical Issues in Decision-making Regarding the Elderly Affected by Coronavirus Disease 2019: An Expert Opinion.TI -	MartÃ­nez-SellÃ©s D ; MartÃ­nez-SellÃ©s H ; Martinez-SellÃ©s M ; Wada T ; Shimode K ; Hoshiyama T ; Takayama Y ; Yamaoka K	2020	Discard
-	-	Evaluating the potential of different inhibitors on RNA-dependent RNA polymerase of severe acute respiratory syndrome coronavirus 2: A molecular modeling approach.	-	-	Accepted
30	394	Exceptionally Potent Neutralization of Middle East Respiratory Syndrome Coronavirus by Human Monoclonal Antibodies.PG - 7796-805	Ying T ; Du L ; Ju TW ; Prabakaran P ; Lau CCY ; Lu L ; Liu Q ; Wang L ; Feng Y ; Wang Y ; Zheng BJ ; Yuen KY ; Jiang S ; Dimitrov DS	2014	Discard
-	-	Exploring COVID-19 Therapies: An Extraordinary Global Challenge.PG - 73-5FAU - Mohta, Srikant	-	-	Discard
32	524	Fangcang shelter hospitals: a novel concept for responding to public health emergencies.PG - 1305-14	Chen S ; Zhang Z ; Yang J ; Wang J ; Zhai X ; BÃ¤rnighausen T ; Wang C	2020	Discard
32	534	Fatal outcome in a liver transplant recipient with COVIDâ€�19.	Huang J ; Zheng KI ; George J ; Gao H ; Wei R ; Yan H ; Zheng M	-	Discard
30	359	Fatal outcome of human coronavirus NL63 infection despite successful viral elimination by IFNâ€�alpha in a patient with newly diagnosed ALL.PG - 208-10	Mayer K ; Nellessen C ; Hahnâ€�Ast C ; Schumacher M ; Pietzonka S ; Eisâ€�HÃ¼binger AM ; Drosten C ; Brossart P ; Wolf D	2016	Discard
31	426	Favipiravir, an antiviral for COVID-19?	Coomes EA ; Haghbayan H	-	Duplicated
33	661	Favipiravir, an antiviral for COVID-19?	Coomes EA ; Haghbayan H	-	Duplicated
34	807	Favipiravir, an antiviral for COVID-19?TI - Hydroxychloroquine: balancing the needs of LMICs during the COVID-19 pandemic.FAU - Banerjee, Soumya	Coomes EA ; Haghbayan H ; Banerjee S	-	Accepted
-	-	Fight against novel coronavirus: A perspective of medicinal chemists.	-	-	Discard
29	260	Fight against novel coronavirus: A perspective of medicinal chemists.TI - Overview of lethal human coronaviruses.	Amin SA ; Jha T ; Chen B ; Tian EK ; He B ; Tian L ; Han R ; Wang S ; Xiang Q ; Zhang S ; El Arnaout T ; Cheng W	2020	Discard
39	6779	Finding the dose for hydroxychloroquine prophylaxis for COVID-19; the desperate search for effectiveness	Al-Kofahi, M. and Jacobson, P. and Boulware, D.R. and Matas, A. and Kandaswamy, R. and Jaber, M.M. and Rajasingham, R. and Young, J.-A.H. and Nicol, M.R.	2020	Duplicated
38	6778	Finding the dose for hydroxychloroquine prophylaxis for COVID-19; the desperate search for effectiveness	Al-Kofahi, M. and Jacobson, P. and Boulware, D.R. and Matas, A. and Kandaswamy, R. and Jaber, M.M. and Rajasingham, R. and Young, J.-A.H. and Nicol, M.R.	2020	Duplicated
44	6809	Finding the dose for hydroxychloroquine prophylaxis for COVID-19; the desperate search for effectiveness	Al-Kofahi, M. and Jacobson, P. and Boulware, D.R. and Matas, A. and Kandaswamy, R. and Jaber, M.M. and Rajasingham, R. and Young, J.-A.H. and Nicol, M.R.	2020	Duplicated
31	413	Finding the Dose for Hydroxychloroquine Prophylaxis for COVIDâ€�19: The Desperate Search for Effectiveness.	Alâ€�Kofahi M ; Jacobson P ; Boulware DR ; Matas A ; Kandaswamy R ; Jaber MM ; Rajasingham R ; Young JH ; Nicol MR	-	Discard
35	969	Finding the Dose for Hydroxychloroquine Prophylaxis for COVIDâ€�19: The Desperate Search for Effectiveness.TI -	Alâ€�Kofahi M ; Jacobson P ; Boulware DR ; Matas A ; Kandaswamy R ; Jaber MM ; Rajasingham R ; Young JH ; Nicol MR ; Kwenandar F ; Valeriani Japar K ; Damay V ; Ivan Hariyanto T ; Tanaka M ; Pratama Hardjito Lugito N ; Kurniawan A	-	Duplicated
34	794	Finding the Dose for Hydroxychloroquine Prophylaxis for COVIDâ€�19: The Desperate Search for Effectiveness.TI -	Alâ€�Kofahi M ; Jacobson P ; Boulware DR ; Matas A ; Kandaswamy R ; Jaber MM ; Rajasingham R ; Young JH ; Nicol MR ; Kwenandar F ; Valeriani Japar K ; Damay V ; Ivan Hariyanto T ; Tanaka M ; Pratama Hardjito Lugito N ; Kurniawan A	-	Accepted
32	593	First case of COVID-19 in a patient with multiple myeloma successfully treated with tocilizumab.PG - 1307-10	Zhang X ; Song K ; Tong F ; Fei M ; Guo H ; Lu Z ; Wang J ; Zheng C	2020	Discard
32	518	First case of drugâ€�induced liver injury associated with the use of tocilizumab in a patient with COVIDâ€�19.	MuhoviÄ‡ D ; BojoviÄ‡ J ; BulatoviÄ‡ A ; VukÄ�eviÄ‡ B ; RatkoviÄ‡ M ; LazoviÄ‡ R ; SmoloviÄ‡ B	-	Discard
29	301	Flavivirus RNA-Dependent RNA Polymerase Interacts with Genome UTRs and Viral Proteins to Facilitate Flavivirus RNA Replication.	Duan Y ; Zeng M ; Jiang B ; Zhang W ; Wang M ; Jia R ; Zhu D ; Liu M ; Zhao X ; Yang Q ; Wu Y ; Zhang S ; Liu Y ; Zhang L ; Yu Y ; Pan L ; Chen S ; Cheng A	2019	Discard
30	396	Fourth European Conference on Infections in Leukaemia (ECIL-4): Guidelines for Diagnosis and Treatment of Human Respiratory Syncytial Virus, Parainfluenza Virus, Metapneumovirus, Rhinovirus, and Coronavirus.PG - 258-66	Hirsch HH ; Martino R ; Ward KN ; Boeckh M ; Einsele H ; Ljungman P	2013	Discard
31	464	Frequently asked questions regarding SARS-CoV-2 in cancer patientsâ€”recommendations for clinicians caring for patients with malignant diseases.PG - 1-8	von Lilienfeld-Toal M ; Vehreschild JJ ; Cornely O ; Pagano L ; Compagno F ; Hirsch HH	-	Duplicated
33	711	Frequently asked questions regarding SARS-CoV-2 in cancer patientsâ€”recommendations for clinicians caring for patients with malignant diseases.PG - 1-8	von Lilienfeld-Toal M ; Vehreschild JJ ; Cornely O ; Pagano L ; Compagno F ; Hirsch HH	-	Duplicated
34	866	Frequently asked questions regarding SARS-CoV-2 in cancer patientsâ€”recommendations for clinicians caring for patients with malignant diseases.PG - 1-8	von Lilienfeld-Toal M ; Vehreschild JJ ; Cornely O ; Pagano L ; Compagno F ; Hirsch HH	-	Duplicated
30	340	Frequently asked questions regarding SARS-CoV-2 in cancer patientsâ€”recommendations for clinicians caring for patients with malignant diseases.PG - 1-8	von Lilienfeld-Toal M ; Vehreschild JJ ; Cornely O ; Pagano L ; Compagno F ; Hirsch HH	-	Discard
29	304	Galidesivir limits Rift Valley fever virus infection and disease in Syrian golden hamsters.PG - 38-45	Westover JB ; Mathis A ; Taylor R ; Wandersee L ; Bailey KW ; Sefing EJ ; Hickerson BT ; Jung KH ; Sheridan WP ; Gowen BB	2018	Discard
-	-	Galidesivir, a Direct-Acting Antiviral Drug, Abrogates Viremia in Rhesus Macaques Challenged with Zika Virus.PG - S55	-	-	Accepted
33	728	Generating randomized trial evidence to optimize treatment in the COVID-19 pandemic.PG - E405-7FAU - Cheng, Matthew P.	Cheng MP ; Lee TC ; Tan DH ; Murthy S	2020	Duplicated
34	883	Generating randomized trial evidence to optimize treatment in the COVID-19 pandemic.PG - E405-7FAU - Cheng, Matthew P.	Cheng MP ; Lee TC ; Tan DH ; Murthy S	2020	Duplicated
31	480	Generating randomized trial evidence to optimize treatment in the COVID-19 pandemic.PG - E405-7FAU - Cheng, Matthew P.	Cheng MP ; Lee TC ; Tan DH ; Murthy S	2020	Discard
35	977	Global guidance for surgical care during the COVIDâ€�19 pandemic.	-	-	Discard
17	157	Global Spread of Coronavirus Disease 2019 and Malaria: An Epidemiological Paradox in the Early Stage of A Pandemic.	Napoli PE ; Nioi M	2020	Duplicated
34	816	Global Spread of Coronavirus Disease 2019 and Malaria: An Epidemiological Paradox in the Early Stage of A Pandemic.	Napoli PE ; Nioi M	2020	Duplicated
35	1007	Global Spread of Coronavirus Disease 2019 and Malaria: An Epidemiological Paradox in the Early Stage of A Pandemic.	Napoli PE ; Nioi M	2020	Duplicated
23	191	Global Spread of Coronavirus Disease 2019 and Malaria: An Epidemiological Paradox in the Early Stage of A Pandemic.	Napoli PE ; Nioi M	2020	Discard
5	121	Glycopeptide Antibiotics Potently Inhibit Cathepsin L in the Late Endosome/Lysosome and Block the Entry of Ebola Virus, Middle East Respiratory Syndrome Coronavirus (MERS-CoV), and Severe Acute Respiratory Syndrome Coronavirus (SARS-CoV)*.PG - 9218-32	Zhou N ; Pan T ; Zhang J ; Li Q ; Zhang X ; Bai C ; Huang F ; Peng T ; Zhang J ; Liu C ; Tao L ; Zhang H	2016	Duplicated
6	122	Glycopeptide Antibiotics Potently Inhibit Cathepsin L in the Late Endosome/Lysosome and Block the Entry of Ebola Virus, Middle East Respiratory Syndrome Coronavirus (MERS-CoV), and Severe Acute Respiratory Syndrome Coronavirus (SARS-CoV)*.PG - 9218-32	Zhou N ; Pan T ; Zhang J ; Li Q ; Zhang X ; Bai C ; Huang F ; Peng T ; Zhang J ; Liu C ; Tao L ; Zhang H	2016	Duplicated
22	190	Glycopeptide Antibiotics Potently Inhibit Cathepsin L in the Late Endosome/Lysosome and Block the Entry of Ebola Virus, Middle East Respiratory Syndrome Coronavirus (MERS-CoV), and Severe Acute Respiratory Syndrome Coronavirus (SARS-CoV)*.PG - 9218-32	Zhou N ; Pan T ; Zhang J ; Li Q ; Zhang X ; Bai C ; Huang F ; Peng T ; Zhang J ; Liu C ; Tao L ; Zhang H	2016	Duplicated
25	218	Glycopeptide Antibiotics Potently Inhibit Cathepsin L in the Late Endosome/Lysosome and Block the Entry of Ebola Virus, Middle East Respiratory Syndrome Coronavirus (MERS-CoV), and Severe Acute Respiratory Syndrome Coronavirus (SARS-CoV)*.PG - 9218-32	Zhou N ; Pan T ; Zhang J ; Li Q ; Zhang X ; Bai C ; Huang F ; Peng T ; Zhang J ; Liu C ; Tao L ; Zhang H	2016	Duplicated
3	119	Glycopeptide Antibiotics Potently Inhibit Cathepsin L in the Late Endosome/Lysosome and Block the Entry of Ebola Virus, Middle East Respiratory Syndrome Coronavirus (MERS-CoV), and Severe Acute Respiratory Syndrome Coronavirus (SARS-CoV)*.PG - 9218-32	Zhou N ; Pan T ; Zhang J ; Li Q ; Zhang X ; Bai C ; Huang F ; Peng T ; Zhang J ; Liu C ; Tao L ; Zhang H	2016	Accepted
35	982	Guide for Nuclear Medicine Applications During the COVID-19 Outbreak.PG - 49-58	Ayan A ; KÄ±raÃ§ FS	2020	Discard
-	-	Has India met this enemy before? From an eternal optimistâ€™s perspective: SARS-CoV-2.PG - 8-12	-	-	Discard
35	1041	Head and neck oncology during the COVID-19 pandemic: Reconsidering traditional treatment paradigms in light of new surgical and other multilevel risks.PG - 104684	Day AT ; Sher DJ ; Lee RC ; Truelson JM ; Myers LL ; Sumer BD ; Stankova L ; Tillman BN ; Hughes RS ; Khan SA ; Gordin EA	2020	Discard
-	-	Health and Economy in COVID-19 Era: A Plan for Reconstituting Long-Term Economic Security.	-	-	Duplicated
-	-	Health and Economy in COVID-19 Era: A Plan for Reconstituting Long-Term Economic Security.	-	-	Duplicated
-	-	Health and Economy in COVID-19 Era: A Plan for Reconstituting Long-Term Economic Security.	-	-	Duplicated
32	511	Hematological features of persons with COVID-19.PG - 1-10	Li Q ; Cao Y ; Chen L ; Wu D ; Yu J ; Wang H ; He W ; Chen L ; Dong F ; Chen W ; Chen W ; Li L ; Ran Q ; Liu Q ; Ren W ; Gao F ; Chen Z ; Gale RP ; Hu Y	-	Discard
-	-	High incidence of ADRs in COVID-19 patients in China.PG - 7	-	-	Discard
33	756	High-Dose Intravenous Immunoglobulin as a Therapeutic Option for Deteriorating Patients With Coronavirus Disease 2019.	Cao W ; Liu X ; Bai T ; Fan H ; Hong K ; Song H ; Han Y ; Lin L ; Ruan L ; Li T	2020	Discard
29	275	How to handle patients with autoimmune rheumatic and inflammatory bowel diseases in the COVID-19 era: An expert opinion.PG - 102574	Sarzi-Puttini P ; Marotto D ; Antivalle M ; Salaffi F ; Atzeni F ; Maconi G ; Monteleone G ; Rizzardini G ; Antinori S ; Galli M ; Ardizzone S	2020	Discard
20	176	How to manage lymphoid malignancies during novel 2019 coronavirus (CoVid-19) outbreak: a Brazilian task force recommendation.PG - 103-10	Perini GF ; Fischer T ; Gaiolla RD ; Rocha TB ; Bellesso M ; Teixeira LLC ; Delamain MT ; Scheliga AAde S ; Ribeiro GN ; Neto JV ; Baiocchi OCCG ; Abdo ANR ; Arrais-Rodrigues C ; Fogliatto LM ; Bigni Rde S ; Schaffel R ; Biasoli I ; Pereira J ; Nabhan SK ; Souza CAd ; Chiattone CS	2020	Discard
30	389	Human neutralizing antibodies against MERS coronavirus: implications for future immunotherapy.PG - 591-4FAU - Tang, Xian-Chun	Tang XC ; Marasco WA	2015	Discard
30	371	Human Neutralizing Monoclonal Antibody Inhibition of Middle East Respiratory Syndrome Coronavirus Replication in the Common Marmoset.PG - 1807-15	Chen Z ; Bao L ; Chen C ; Zou T ; Xue Y ; Li F ; Lv Q ; Gu S ; Gao X ; Cui S ; Wang J ; Qin C ; Jin Q	2017	Discard
-	-	Human Neutralizing Monoclonal Antibody Inhibition of Middle East Respiratory Syndrome Coronavirus Replication in the Common Marmoset.PG - 1807-15	-	-	Duplicated
41	6784	Hydroxychloroquine and Covid-19: A Cellular and Molecular Biology Based Update	Pal, A. and Pawar, A. and Goswami, K. and Sharma, P. and Prasad, R.	2020	Discard
-	-	Hydroxychloroquine and Covid-19: A Cellular and Molecular Biology Based Update	-	-	Duplicated
33	727	Hydroxychloroquine as an aerosol might markedly reduce and even prevent severe clinical symptoms after SARS-CoV-2 infection.PG - 109783	Klimke A ; Hefner G ; Will B ; Voss U	2020	Duplicated
34	882	Hydroxychloroquine as an aerosol might markedly reduce and even prevent severe clinical symptoms after SARS-CoV-2 infection.PG - 109783	Klimke A ; Hefner G ; Will B ; Voss U	2020	Duplicated
31	479	Hydroxychloroquine as an aerosol might markedly reduce and even prevent severe clinical symptoms after SARS-CoV-2 infection.PG - 109783	Klimke A ; Hefner G ; Will B ; Voss U	2020	Accepted
34	847	Hydroxychloroquine as antiviral prophylaxis for exposed caregivers to Covid-19: An urgent appraisal is neededâ˜†.TI -	Tahiri Joutei Hassani R ; Bennis A ; Robinson J ; Freire D	-	Discard
-	-	Hydroxychloroquine as Prophylaxis for Coronavirus SARS-CoV-2 Infection: Review ff the Ongoing Clinical Trials.FAU - Galvis, Virgilio	-	-	Discard
35	984	Hydroxychloroquine for Covid-19FAU - Frigerio, Maria	Frigerio M	-	Duplicated
34	802	Hydroxychloroquine for Covid-19FAU - Frigerio, Maria	Frigerio M	-	Discard
35	940	Hydroxychloroquine for the Prevention of Covid-19 â€” Searching for Evidence.TI	Cohen MS ; Flick H ; Arns BM ; Bolitschek J ; Bucher B ; Cima K ; Gingrich E ; Handzhiev S ; Hochmair M ; Horak F ; Idzko M ; Jaksch P ; Kovacs G ; KropfmÃ¼ller R ; Lamprecht B ; LÃ¶ffler-Ragg J ; Meilinger M ; Olschewski H ; Pfleger A ; Puchner B ; Puelacher C ; Prior C ; Rodriguez P ; Salzer H ; Schenk P ; Schindler O ; StelzmÃ¼ller I ; Strenger V ; TÃ¤ubl H ; Urban M ; Wagner M ; Wimberger F ;…	2020	Duplicated
34	776	Hydroxychloroquine for the Prevention of Covid-19 â€” Searching for Evidence.TI -	Cohen MS ; Flick H ; Arns BM ; Bolitschek J ; Bucher B ; Cima K ; Gingrich E ; Handzhiev S ; Hochmair M ; Horak F ; Idzko M ; Jaksch P ; Kovacs G ; KropfmÃ¼ller R ; Lamprecht B ; LÃ¶ffler-Ragg J ; Meilinger M ; Olschewski H ; Pfleger A ; Puchner B ; Puelacher C ; Prior C ; Rodriguez P ; Salzer H ; Schenk P ; Schindler O ; StelzmÃ¼ller I ; Strenger V ; TÃ¤ubl H ; Urban M ; Wagner M ; Wimberger F ;…	-	Duplicated
35	1014	Hydroxychloroquine prophylaxis for COVID-19 contacts in India.FAU - Rathi, Sahaj	Rathi S ; Ish P ; Kalantri A ; Kalantri S	-	Duplicated
34	895	Hydroxychloroquine prophylaxis for COVID-19 contacts in India.FAU - Rathi, Sahaj	Rathi S ; Ish P ; Kalantri A ; Kalantri S	-	Discard
35	993	Hydroxychloroquine prophylaxis for high-risk COVID-19 contacts in India: a prudent approach.FAU - Tilangi, PraveenTI -	Tilangi P ; Desai D ; Khan A ; Soneja M ; Banerjee S	-	Discard
43	6796	Hydroxychloroquine use in the COVID-19 patient	Littlejohn, E.	2020	Discard
34	929	Hydroxychloroquine, a less toxic derivative of chloroquine, is effective in inhibiting SARS-CoV-2 infection in vitro.	Liu J ; Cao R ; Xu M ; Wang X ; Zhang H ; Hu H ; Li Y ; Hu Z ; Zhong W ; Wang M	2020	Duplicated
35	1048	Hydroxychloroquine, a less toxic derivative of chloroquine, is effective in inhibiting SARS-CoV-2 infection in vitro.	Liu J ; Cao R ; Xu M ; Wang X ; Zhang H ; Hu H ; Li Y ; Hu Z ; Zhong W ; Wang M	2020	Duplicated
31	508	Hydroxychloroquine, a less toxic derivative of chloroquine, is effective in inhibiting SARS-CoV-2 infection in vitro.	Liu J ; Cao R ; Xu M ; Wang X ; Zhang H ; Hu H ; Li Y ; Hu Z ; Zhong W ; Wang M	2020	Accepted
34	826	Hydroxychloroquine: A Familiar Agent to Combat the Pandemic of COVID-19.	Polymeropoulos VM	2020	Discard
-	-	Hydroxychloroquine: balancing the needs of LMICs during the COVID-19 pandemic.FAU - Banerjee, Soumya	-	-	Duplicated
-	-	Hydroxychloroquine: balancing the needs of LMICs during the COVID-19 pandemic.FAU - Banerjee, Soumya	-	-	Discard
-	-	Hydroxychloroquine: balancing the needs of LMICs during the COVID-19 pandemic.FAU - Banerjee, Soumya	-	-	Duplicated
-	-	Hydroxychloroquine: balancing the needs of LMICs during the COVID-19 pandemic.FAU - Banerjee, Soumya	-	-	Duplicated
15	149	Hyperacute multi-organ thromboembolic storm in COVID-19: a case report.PG - 1-4	Chibane S ; Gibeau G ; Poulin F ; Tessier P ; Goulet M ; Carrier M ; Lanthier S	-	Discard
35	980	Hyperglycemia, hydroxychloroquine, and the COVIDâ€�19 pandemic.	Brufsky A	-	Duplicated
34	801	Hyperglycemia, hydroxychloroquine, and the COVIDâ€�19 pandemic.TI -	Brufsky A ; Fuzimoto AD ; Isidoro C ; Xie P ; Ma W ; Tang H ; Liu D	2020	Discard
32	625	Identification of Compounds Targeting Hepatitis B Virus Core Protein Dimerization through a Split Luciferase Complementation Assay.	Wei XF ; Gan CY ; Cui J ; Luo YY ; Cai XF ; Yuan Y ; Shen J ; Li ZY ; Zhang WL ; Long QX ; Hu Y ; Chen J ; Tang N ; Guo H ; Huang AL ; Hu JL	2018	Discard
30	392	Impact of Middle East Respiratory Syndrome coronavirus (MERSâ€�CoV) on pregnancy and perinatal outcome.	Alserehi H ; Wali G ; Alshukairi A ; Alraddadi B	2016	Discard
29	299	Importance of Zika Virus NS5 Protein for Viral Replication.	Elshahawi H ; Syed Hassan S ; Balasubramaniam V	2019	Discard
35	994	In Reply: COVID-19 Infection Affects Surgical Outcome of Chronic Subdural Hematoma.	Talamonti G ; Dâ€™Aliberti G ; Cenzato M	-	Duplicated
33	662	In Reply: COVID-19 Infection Affects Surgical Outcome of Chronic Subdural Hematoma.	Talamonti G ; Dâ€™Aliberti G ; Cenzato M	-	Discard
16	154	In Silico Computational Screening of Kabasura Kudineer Formulation and JACOM against SARS-CoV-2 Spike protein.	Kiran G ; Karthik L ; Devi S ; Sathiyarajeswaran P ; Kanakavalli K ; Kumar K ; Ramesh Kumar D	-	Accepted
35	1002	In Silico Computational Screening of Kabasura Kudineer Formulation and JACOM against SARS-CoV-2 Spike protein.TI -	Kiran G ; Karthik L ; Devi S ; Sathiyarajeswaran P ; Kanakavalli K ; Kumar K ; Ramesh Kumar D ; Dumitrascu OM ; Volod O ; Bose S ; Wang Y ; Biousse V ; Lyden PD	-	Duplicated
32	551	In Silico Exploration of the Molecular Mechanism of Clinically Oriented Drugs for Possibly Inhibiting SARS-CoV-2â€™s Main Protease.PG - 4413-20	Huynh T ; Wang H ; Luan B	2020	Accepted
32	570	In silico studies on therapeutic agents for COVID-19: Drug repurposing approach.PG - 117652	Shah B ; Modi P ; Sagar SR	2020	Duplicated
29	279	In silico studies on therapeutic agents for COVID-19: Drug repurposing approach.PG - 117652TI -	Shah B ; Modi P ; Sagar SR ; Maurya VK ; Kumar S ; Bhatt MLB ; Saxena SK ; Srivastava N ; Saxena SK	2020	Accepted
30	363	In vitro susceptibility of 10 clinical isolates of SARS coronavirus to selected antiviral compounds.PG - 69-75	Chen F ; Chan K ; Jiang Y ; Kao R ; Lu H ; Fan K ; Cheng V ; Tsui W ; Hung I ; Lee T ; Guan Y ; Peiris J ; Yuen K	2004	Duplicated
33	749	In vitro susceptibility of 10 clinical isolates of SARS coronavirus to selected antiviral compounds.PG - 69-75	Chen F ; Chan K ; Jiang Y ; Kao R ; Lu H ; Fan K ; Cheng V ; Tsui W ; Hung I ; Lee T ; Guan Y ; Peiris J ; Yuen K	2004	Duplicated
26	224	In vitro susceptibility of 10 clinical isolates of SARS coronavirus to selected antiviral compounds.PG - 69-75	Chen F ; Chan K ; Jiang Y ; Kao R ; Lu H ; Fan K ; Cheng V ; Tsui W ; Hung I ; Lee T ; Guan Y ; Peiris J ; Yuen K	2004	Accepted
32	532	Incidence of Adverse Drug Reactions in COVIDâ€�19 Patients in China: An Active Monitoring Study by Hospital Pharmacovigilance System.	Sun J ; Deng X ; Chen X ; Huang J ; Huang S ; Li Y ; Feng J ; Liu J ; He G	-	Discard
-	-	Inclusion of pregnant women in clinical trials of COVID-19 therapies: what have we learned?FAU - Einav, Sharon	-	-	Duplicated
-	-	Inclusion of pregnant women in clinical trials of COVID-19 therapies: what have we learned?FAU - Einav, Sharon	-	-	Duplicated
-	-	Inclusion of pregnant women in clinical trials of COVID-19 therapies: what have we learned?FAU - Einav, Sharon	-	-	Duplicated
-	-	Inclusion of pregnant women in clinical trials of COVID-19 therapies: what have we learned?FAU - Einav, Sharon	-	-	Discard
32	601	Individual risk management strategy and potential therapeutic options for the COVID-19 pandemic.PG - 108409	Gasmi A ; Noor S ; Tippairote T ; Dadar M ; Menzel A ; BjÃ¸rklund G	2020	Discard
42	6785	Inhibition of Influenza A virus propagation by benzoselenoxanthenes stabilizing TMPRSS2 Gene G-quadruplex and hence down-regulating TMPRSS2 expression	Shen, L.-W. and Qian, M.-Q. and Yu, K. and Narva, S. and Yu, F. and Wu, Y.-L. and Zhang, W.	2020	Accepted
33	772	Inhibition of novel Î² coronavirus replication by a combination of interferon-Î±2b and ribavirin.	Falzarano D ; de Wit E ; Martellaro C ; Callison J ; Munster VJ ; Feldmann H	2013	Duplicated
30	395	Inhibition of novel Î² coronavirus replication by a combination of interferon-Î±2b and ribavirin.	Falzarano D ; de Wit E ; Martellaro C ; Callison J ; Munster VJ ; Feldmann H	2013	Accepted
-	-	Initial Real-Life Experience from a Designated COVID-19 Centre in Athens, Greece: a Proposed Therapeutic Algorithm.PG - 1-5	-	-	Duplicated
-	-	Initial Real-Life Experience from a Designated COVID-19 Centre in Athens, Greece: a Proposed Therapeutic Algorithm.PG - 1-5	-	-	Discard
-	-	Initial Real-Life Experience from a Designated COVID-19 Centre in Athens, Greece: a Proposed Therapeutic Algorithm.PG - 1-5	-	-	Duplicated
35	961	Inpatient Management of COVID-19 Pneumonia: a Practical Approach from the Hospitalist Perspective.PG - 1-4FAU - Cutler, Todd S.	Cutler TS ; Eisenberg N ; Evans AT	-	Duplicated
31	410	Inpatient Management of COVID-19 Pneumonia: a Practical Approach from the Hospitalist Perspective.PG - 1-4FAU - Cutler, Todd S.	Cutler TS ; Eisenberg N ; Evans AT	-	Discard
31	502	Insight into 2019 novel coronavirus â€” An updated interim review and lessons from SARS-CoV and MERS-CoV.PG - 119-24	Xie M ; Chen Q	2020	Duplicated
33	757	Insight into 2019 novel coronavirus â€” An updated interim review and lessons from SARS-CoV and MERS-CoV.PG - 119-24	Xie M ; Chen Q	2020	Duplicated
34	918	Insight into 2019 novel coronavirus â€” An updated interim review and lessons from SARS-CoV and MERS-CoV.PG - 119-24	Xie M ; Chen Q	2020	Duplicated
28	258	Insight into 2019 novel coronavirus â€” An updated interim review and lessons from SARS-CoV and MERS-CoV.PG - 119-24	Xie M ; Chen Q	2020	Discard
-	-	Interferon-Î±2b Treatment for COVID-19.	-	-	Discard
-	-	Interferon-Î±2b Treatment for COVID-19.	-	-	Duplicated
34	857	Internet Searches for Unproven COVID-19 Therapies in the United States.	Liu M ; Caputi TL ; Dredze M ; Kesselheim AS ; Ayers JW	-	Discard
-	-	Investigational Therapies for the Treatment of COVID-19: Updates from Ongoing Clinical Trials.FAU - Abrams-Downey, Alexandra	-	-	Duplicated
-	-	Investigational Therapies for the Treatment of COVID-19: Updates from Ongoing Clinical Trials.FAU - Abrams-Downey, Alexandra	-	-	Duplicated
-	-	Investigational Therapies for the Treatment of COVID-19: Updates from Ongoing Clinical Trials.FAU - Abrams-Downey, Alexandra	-	-	Discard
-	-	Investigational Therapies for the Treatment of COVID-19: Updates from Ongoing Clinical Trials.FAU - Abrams-Downey, Alexandra	-	-	Duplicated
17	160	Is Coronavirus Disease 2019 (COVID-19) seen less in countries more exposed to Malaria?PG - 109756FAU - Sargin, Gokhan	Sargin G ; YavaÅŸoÄŸlu SÄ° ; Yavasoglu I	2020	Duplicated
31	484	Is Coronavirus Disease 2019 (COVID-19) seen less in countries more exposed to Malaria?PG - 109756FAU - Sargin, Gokhan	Sargin G ; YavaÅŸoÄŸlu SÄ° ; Yavasoglu I	2020	Duplicated
33	732	Is Coronavirus Disease 2019 (COVID-19) seen less in countries more exposed to Malaria?PG - 109756FAU - Sargin, Gokhan	Sargin G ; YavaÅŸoÄŸlu SÄ° ; Yavasoglu I	2020	Duplicated
34	888	Is Coronavirus Disease 2019 (COVID-19) seen less in countries more exposed to Malaria?PG - 109756FAU - Sargin, Gokhan	Sargin G ; YavaÅŸoÄŸlu SÄ° ; Yavasoglu I	2020	Duplicated
35	1009	Is Coronavirus Disease 2019 (COVID-19) seen less in countries more exposed to Malaria?PG - 109756FAU - Sargin, Gokhan	Sargin G ; YavaÅŸoÄŸlu SÄ° ; Yavasoglu I	2020	Duplicated
23	196	Is Coronavirus Disease 2019 (COVID-19) seen less in countries more exposed to Malaria?PG - 109756FAU - Sargin, Gokhan	Sargin G ; YavaÅŸoÄŸlu SÄ° ; Yavasoglu I	2020	Discard
28	243	Is hesperidin essential for prophylaxis and treatment of COVID-19 Infection?PG - 109957	Haggag YA ; El-Ashmawy NE ; Okasha KM	2020	Discard
30	346	Is Hydroxychloroquine a Possible Postexposure Prophylaxis Drug to Limit the Transmission to Healthcare Workers Exposed to Coronavirus Disease 2019?	Pagliano P ; Piazza O ; De Caro F ; Ascione T ; Filippelli A	-	Duplicated
33	720	Is Hydroxychloroquine a Possible Postexposure Prophylaxis Drug to Limit the Transmission to Healthcare Workers Exposed to Coronavirus Disease 2019?	Pagliano P ; Piazza O ; De Caro F ; Ascione T ; Filippelli A	-	Duplicated
34	875	Is Hydroxychloroquine a Possible Postexposure Prophylaxis Drug to Limit the Transmission to Healthcare Workers Exposed to Coronavirus Disease 2019?TI -	Pagliano P ; Piazza O ; De Caro F ; Ascione T ; Filippelli A ; Chawla S ; Saxena SK	2020	Duplicated
31	472	Is Hydroxychloroquine a Possible Postexposure Prophylaxis Drug to Limit the Transmission to Healthcare Workers Exposed to Coronavirus Disease 2019?TI -	Pagliano P ; Piazza O ; De Caro F ; Ascione T ; Filippelli A ; Chawla S ; Saxena SK	2020	Accepted
34	880	Is Immuno-modulation the Key to COVID-19 Pandemic?PG - 1-4FAU - Gupta, Ajay	Gupta A	-	Discard
33	659	ISIDOG Recommendations Concerning COVID-19 and Pregnancy.	Donders F ; LonnÃ©e-Hoffmann R ; Tsiakalos A ; Mendling W ; Martinez de Oliveira J ; Judlin P ; Xue F ; Donders GGG	2020	Duplicated
34	806	ISIDOG Recommendations Concerning COVID-19 and Pregnancy.	Donders F ; LonnÃ©e-Hoffmann R ; Tsiakalos A ; Mendling W ; Martinez de Oliveira J ; Judlin P ; Xue F ; Donders GGG	2020	Duplicated
35	991	ISIDOG Recommendations Concerning COVID-19 and Pregnancy.	Donders F ; LonnÃ©e-Hoffmann R ; Tsiakalos A ; Mendling W ; Martinez de Oliveira J ; Judlin P ; Xue F ; Donders GGG	2020	Duplicated
37	3862	ISIDOG Recommendations Concerning COVID-19 and Pregnancy.	Donders F ; LonnÃ©e-Hoffmann R ; Tsiakalos A ; Mendling W ; Martinez de Oliveira J ; Judlin P ; Xue F ; Donders GGG	2020	Duplicated
31	425	ISIDOG Recommendations Concerning COVID-19 and Pregnancy.	Donders F ; LonnÃ©e-Hoffmann R ; Tsiakalos A ; Mendling W ; Martinez de Oliveira J ; Judlin P ; Xue F ; Donders GGG	2020	Discard
-	-	ISIDOG Recommendations Concerning COVID-19 and Pregnancy.	-	-	Duplicated
33	710	Joint Guidance from SGEI, ISG and INASL for Gastroenterologists and Gastrointestinal Endoscopists on the Prevention, Care, and Management of Patients With COVID-19.PG - 266-70	Philip M ; Lakhtakia S ; Aggarwal R ; Madan K ; Saraswat V ; Makharia G	2020	Discard
31	412	Just the facts: What drugs are safe and effective for COVID-19?PG - 1-4	Long B ; Liang SY ; Rosenberg H ; Hicks C ; Gottlieb M	-	Duplicated
34	793	Just the facts: What drugs are safe and effective for COVID-19?PG - 1-4	Long B ; Liang SY ; Rosenberg H ; Hicks C ; Gottlieb M	-	Duplicated
35	968	Just the facts: What drugs are safe and effective for COVID-19?PG - 1-4	Long B ; Liang SY ; Rosenberg H ; Hicks C ; Gottlieb M	-	Duplicated
33	647	Just the facts: What drugs are safe and effective for COVID-19?PG - 1-4TI	Long B ; Liang SY ; Rosenberg H ; Hicks C ; Gottlieb M ; Kwenandar F ; Valeriani Japar K ; Damay V ; Ivan Hariyanto T ; Tanaka M ; Pratama Hardjito Lugito N ; Kurniawan A	-	Discard
32	611	Kidney disease is associated with in-hospital death of patients with COVID-19.PG - 829-38TI -	Cheng Y ; Luo R ; Wang K ; Zhang M ; Wang Z ; Dong L ; Li J ; Yao Y ; Ge S ; Xu G ; Hufert F ; Spiegel M	2020	Discard
14	145	Labor and delivery guidance for COVID-19.PG - 100110	Boelig RC ; Manuck T ; Oliver EA ; Di Mascio D ; Saccone G ; Bellussi F ; Berghella V	2020	Discard
29	303	Lethal Mutagenesis of Rift Valley Fever Virus Induced by Favipiravir.	Borrego B ; de Ã�vila AI ; Domingo E ; Brun A	2019	Discard
29	282	Letter to the editor.PG - 117714FAU - De Clercq, Erik	De Clercq E	2020	Discard
29	296	Letter to the Editor: Case of the Index Patient Who Caused Tertiary Transmission of Coronavirus Disease 2019 in Korea: the Application of Lopinavir/Ritonavir for the Treatment of COVID-19 Pneumonia Monitored by Quantitative RT-PCR.	Kim JY	2020	Discard
31	450	Liver transplantation in the era of COVID-19.	El Kassas M ; Alboraie M ; Al Balakosy A ; Abdeen N ; Afify S ; Abdalgaber M ; Sherief AF ; Madkour A ; Abdellah Ahmed M ; Eltabbakh M ; Salaheldin M ; Wifi MN	-	Duplicated
33	689	Liver transplantation in the era of COVID-19.	El Kassas M ; Alboraie M ; Al Balakosy A ; Abdeen N ; Afify S ; Abdalgaber M ; Sherief AF ; Madkour A ; Abdellah Ahmed M ; Eltabbakh M ; Salaheldin M ; Wifi MN	-	Duplicated
30	332	Liver transplantation in the era of COVID-19.	El Kassas M ; Alboraie M ; Al Balakosy A ; Abdeen N ; Afify S ; Abdalgaber M ; Sherief AF ; Madkour A ; Abdellah Ahmed M ; Eltabbakh M ; Salaheldin M ; Wifi MN	-	Discard
34	842	Liver transplantation in the era of COVID-19.TI -	El Kassas M ; Alboraie M ; Al Balakosy A ; Abdeen N ; Afify S ; Abdalgaber M ; Sherief AF ; Madkour A ; Abdellah Ahmed M ; Eltabbakh M ; Salaheldin M ; Wifi MN ; Mehta P ; Parikh P ; Aggarwal S ; Batra A ; Patel A ; Kulkarni P ; Sahoo RK ; Gupta VG ; Bahl C ; Kumar R ; Pabbi S ; Sharma AP	-	Discard
-	-	Liver transplantation in the era of COVID-19.TI -	-	-	Duplicated
-	-	Lopinavir: Various toxicities: 4 case reports.	-	-	Discard
-	-	Lopinavir: Various toxicities: 4 case reports.	-	-	Duplicated
35	996	Malaria prophylaxis approach during COVID-19 pandemic.	Rodriguez-Valero N ; Vera I ; Torralvo MR ; De Alba T ; Ferrer E ; Camprubi D ; Almuedo Riera A ; Gallego RS ; Muelas M ; Pinazo MJ ; MuÃ±oz J	-	Duplicated
34	809	Malaria prophylaxis approach during COVID-19 pandemic.	Rodriguez-Valero N ; Vera I ; Torralvo MR ; De Alba T ; Ferrer E ; Camprubi D ; Almuedo Riera A ; Gallego RS ; Muelas M ; Pinazo MJ ; MuÃ±oz J	-	Discard
31	422	Management of Cardiovascular Disease During Coronavirus Disease (COVID-19) Pandemic.	Ganatra S ; Dani SS ; Shah S ; Asnani A ; Neilan TG ; Lenihan D ; Ky B ; Barac A ; Hayek SS ; Leja M ; Herrmann J ; Thavendiranathan P ; Fradley M ; Bang V ; Shreyder K ; Parikh R ; Patel R ; Singh A ; Brar S ; Guha A ; Gupta D ; Mascari P ; Patten R ; Venesy D ; Nohria A ; Resnic FS	-	Duplicated
34	803	Management of Cardiovascular Disease During Coronavirus Disease (COVID-19) Pandemic.	Ganatra S ; Dani SS ; Shah S ; Asnani A ; Neilan TG ; Lenihan D ; Ky B ; Barac A ; Hayek SS ; Leja M ; Herrmann J ; Thavendiranathan P ; Fradley M ; Bang V ; Shreyder K ; Parikh R ; Patel R ; Singh A ; Brar S ; Guha A ; Gupta D ; Mascari P ; Patten R ; Venesy D ; Nohria A ; Resnic FS	-	Duplicated
35	987	Management of Cardiovascular Disease During Coronavirus Disease (COVID-19) Pandemic.	Ganatra S ; Dani SS ; Shah S ; Asnani A ; Neilan TG ; Lenihan D ; Ky B ; Barac A ; Hayek SS ; Leja M ; Herrmann J ; Thavendiranathan P ; Fradley M ; Bang V ; Shreyder K ; Parikh R ; Patel R ; Singh A ; Brar S ; Guha A ; Gupta D ; Mascari P ; Patten R ; Venesy D ; Nohria A ; Resnic FS	-	Duplicated
25	209	Management of Cardiovascular Disease During Coronavirus Disease (COVID-19) Pandemic.	Ganatra S ; Dani SS ; Shah S ; Asnani A ; Neilan TG ; Lenihan D ; Ky B ; Barac A ; Hayek SS ; Leja M ; Herrmann J ; Thavendiranathan P ; Fradley M ; Bang V ; Shreyder K ; Parikh R ; Patel R ; Singh A ; Brar S ; Guha A ; Gupta D ; Mascari P ; Patten R ; Venesy D ; Nohria A ; Resnic FS	-	Discard
43	6798	Management of corona virus disease-19 (COVID-19): the Zhejiang experience	Xu, K. and Cai, H. and Shen, Y. and Ni, Q. and Chen, Y. and Hu, S. and Li, J. and Wang, H. and Yu, L. and Huang, H. and Qiu, Y. and Wei, G. and Fang, Q. and Zhou, J. and Sheng, J. and Liang, T. and Li, L.	2020	Discard
43	6795	Management of COVID-19: the Zhejiang experience	Xu, K. and Cai, H. and Shen, Y. and Ni, Q. and Chen, Y. and Hu, S. and Li, J. and Wang, H. and Yu, L. and Huang, H. and Qiu, Y. and Wei, G. and Fang, Q. and Zhou, J. and Sheng, J. and Liang, T. and Li, L.	2020	Discard
30	316	Management of critically ill patients with COVID-19 in ICU: statement from front-line intensive care experts in Wuhan, China.	Shang Y ; Pan C ; Yang X ; Zhong M ; Shang X ; Wu Z ; Yu Z ; Zhang W ; Zhong Q ; Zheng X ; Sang L ; Jiang L ; Zhang J ; Xiong W ; Liu J ; Chen D	2020	Duplicated
32	517	Management of critically ill patients with COVID-19 in ICU: statement from front-line intensive care experts in Wuhan, China.	Shang Y ; Pan C ; Yang X ; Zhong M ; Shang X ; Wu Z ; Yu Z ; Zhang W ; Zhong Q ; Zheng X ; Sang L ; Jiang L ; Zhang J ; Xiong W ; Liu J ; Chen D	2020	Duplicated
33	641	Management of critically ill patients with COVID-19 in ICU: statement from front-line intensive care experts in Wuhan, China.	Shang Y ; Pan C ; Yang X ; Zhong M ; Shang X ; Wu Z ; Yu Z ; Zhang W ; Zhong Q ; Zheng X ; Sang L ; Jiang L ; Zhang J ; Xiong W ; Liu J ; Chen D	2020	Duplicated
31	407	Management of critically ill patients with COVID-19 in ICU: statement from front-line intensive care experts in Wuhan, China.TI -	Shang Y ; Pan C ; Yang X ; Zhong M ; Shang X ; Wu Z ; Yu Z ; Zhang W ; Zhong Q ; Zheng X ; Sang L ; Jiang L ; Zhang J ; Xiong W ; Liu J ; Chen D ; Abrams-Downey A ; Saabiye J ; Vidaurrazaga M	2020	Duplicated
34	784	Management of critically ill patients with COVID-19 in ICU: statement from front-line intensive care experts in Wuhan, China.TI -	Shang Y ; Pan C ; Yang X ; Zhong M ; Shang X ; Wu Z ; Yu Z ; Zhang W ; Zhong Q ; Zheng X ; Sang L ; Jiang L ; Zhang J ; Xiong W ; Liu J ; Chen D ; Abrams-Downey A ; Saabiye J ; Vidaurrazaga M	2020	Duplicated
35	954	Management of critically ill patients with COVID-19 in ICU: statement from front-line intensive care experts in Wuhan, China.TI -	Shang Y ; Pan C ; Yang X ; Zhong M ; Shang X ; Wu Z ; Yu Z ; Zhang W ; Zhong Q ; Zheng X ; Sang L ; Jiang L ; Zhang J ; Xiong W ; Liu J ; Chen D ; Abrams-Downey A ; Saabiye J ; Vidaurrazaga M	2020	Duplicated
34	815	Management of patients with multiple myeloma in the era of COVID-19 pandemic: a consensus paper from the European Myeloma Network (EMN).PG - 1-12TI -	Terpos E ; Engelhardt M ; Cook G ; Gay F ; Mateos MV ; Ntanasis-Stathopoulos I ; van de Donk NWCJ ; Avet-Loiseau H ; Hajek R ; Vangsted AJ ; Ludwig H ; Zweegman S ; Moreau P ; Einsele H ; Boccadoro M ; San Miguel J ; Dimopoulos MA ; Sonneveld P ; Contini C ; Enrica Gallenga C ; Neri G ; Maritati M ; Conti P	-	Duplicated
31	432	Management of patients with multiple myeloma in the era of COVID-19 pandemic: a consensus paper from the European Myeloma Network (EMN).PG - 1-12TI - TI -	Terpos E ; Engelhardt M ; Cook G ; Gay F ; Mateos MV ; Ntanasis-Stathopoulos I ; van de Donk NWCJ ; Avet-Loiseau H ; Hajek R ; Vangsted AJ ; Ludwig H ; Zweegman S ; Moreau P ; Einsele H ; Boccadoro M ; San Miguel J ; Dimopoulos MA ; Sonneveld P ; Contini C ; Enrica Gallenga C ; Neri G ; Maritati M ; Conti P ; Hennon TR ; Penque MD ; Abdul-Aziz R ; Alibrahim OS ; McGreevy MB ; Prout AJ ; Schaefer …	-	Duplicated
-	-	Management of patients with SARS-CoV-2 infections and of patients with chronic lung diseases during the COVID-19 pandemic (as of 9 May 2020): Statement of the Austrian Society of Pneumology (ASP).PG - 1-22	-	-	Duplicated
-	-	Management of patients with SARS-CoV-2 infections and of patients with chronic lung diseases during the COVID-19 pandemic (as of 9 May 2020): Statement of the Austrian Society of Pneumology (ASP).PG - 1-22	-	-	Duplicated
-	-	Management of patients with SARS-CoV-2 infections and of patients with chronic lung diseases during the COVID-19 pandemic (as of 9 May 2020): Statement of the Austrian Society of Pneumology (ASP).PG - 1-22	-	-	Duplicated
-	-	Management of patients with SARS-CoV-2 infections and of patients with chronic lung diseases during the COVID-19 pandemic (as of 9 May 2020): Statement of the Austrian Society of Pneumology (ASP).PG - 1-22TI	-	-	Discard
-	-	Managing common endocrine disorders amid COVID-19 pandemic.	-	-	Discard
31	448	Managing patients with multiple myeloma during the COVID-19 pandemic: recommendations from an expert panel â€“ ABHH monoclonal gammopathies committe.	Hungria V ; Garnica M ; CrusoÃ© Ede Q ; Magalhaes Filho RJPd ; Martinez G ; Bittencourt R ; Farias DLCd ; Braga WM ; Neto JVP ; Ribeiro GN ; Maiolino A	-	Duplicated
32	558	Managing patients with multiple myeloma during the COVID-19 pandemic: recommendations from an expert panel â€“ ABHH monoclonal gammopathies committe.	Hungria V ; Garnica M ; CrusoÃ© Ede Q ; Magalhaes Filho RJPd ; Martinez G ; Bittencourt R ; Farias DLCd ; Braga WM ; Neto JVP ; Ribeiro GN ; Maiolino A	-	Duplicated
33	687	Managing patients with multiple myeloma during the COVID-19 pandemic: recommendations from an expert panel â€“ ABHH monoclonal gammopathies committe.	Hungria V ; Garnica M ; CrusoÃ© Ede Q ; Magalhaes Filho RJPd ; Martinez G ; Bittencourt R ; Farias DLCd ; Braga WM ; Neto JVP ; Ribeiro GN ; Maiolino A	-	Duplicated
34	840	Managing patients with multiple myeloma during the COVID-19 pandemic: recommendations from an expert panel â€“ ABHH monoclonal gammopathies committe.	Hungria V ; Garnica M ; CrusoÃ© Ede Q ; Magalhaes Filho RJPd ; Martinez G ; Bittencourt R ; Farias DLCd ; Braga WM ; Neto JVP ; Ribeiro GN ; Maiolino A	-	Duplicated
30	331	Managing patients with multiple myeloma during the COVID-19 pandemic: recommendations from an expert panel â€“ ABHH monoclonal gammopathies committe.	Hungria V ; Garnica M ; CrusoÃ© Ede Q ; Magalhaes Filho RJPd ; Martinez G ; Bittencourt R ; Farias DLCd ; Braga WM ; Neto JVP ; Ribeiro GN ; Maiolino A	-	Discard
29	302	Mathematical modeling of within host Zika virus dynamics.PG - 81-96	Best K ; Perelson AS	2018	Discard
37	3869	Maximizing Digital Interventions for Youth in the Midst of Covid-19: Lessons from the Adolescent Trials NetworkÂ for HIV Interventions.PG - 1-5FAU - Hightow-Weidman, Lisa	Hightow-Weidman L ; Muessig K ; Claude K ; Roberts J ; Zlotorzynska M ; Sanchez T	-	Discard
32	572	May drug-related cardiovascular toxicities persist after hospital discharge in COVID-19 patients?	Kara E ; Inkaya AC ; Demirkan K	-	Discard
29	306	Mechanism of Inhibition of Ebola Virus RNA-Dependent RNA Polymerase by Remdesivir.	Tchesnokov EP ; Feng JY ; Porter DP ; GÃ¶tte M	2019	Discard
-	-	Mechanisms of Myocardial Injury in Coronavirus Disease 2019.TI -	-	-	Discard
31	434	Medical treatment options for COVID-19.	Delang L ; Neyts J	-	Duplicated
32	552	Medical treatment options for COVID-19.	Delang L ; Neyts J	-	Duplicated
33	670	Medical treatment options for COVID-19.	Delang L ; Neyts J	-	Duplicated
34	818	Medical treatment options for COVID-19.	Delang L ; Neyts J	-	Duplicated
30	325	Medical treatment options for COVID-19.	Delang L ; Neyts J	-	Discard
32	555	Medication for COVID-19â€”an Overview of Approaches Currently Under Study.PG - 213-9	Stahlmann R ; Lode H	2020	Discard
35	1032	Meeting the potential emergency global drug supply challenge of hydroxychloroquine for COVID-19.PG - 100036	Zhang TY ; Zhong B	2020	Duplicated
34	909	Meeting the potential emergency global drug supply challenge of hydroxychloroquine for COVID-19.PG - 100036	Zhang TY ; Zhong B	2020	Discard
-	-	Merits and culprits of immunotherapies for neurological diseases in times of COVID-19.PG - 102822	-	-	Discard
30	387	MERS-coronavirus: From discovery to intervention.PG - 11-6	Widagdo W ; Okba NM ; Stalin Raj V ; Haagmans BL	2017	Duplicated
34	932	MERS-coronavirus: From discovery to intervention.PG - 11-6	Widagdo W ; Okba NM ; Stalin Raj V ; Haagmans BL	2017	Duplicated
24	206	MERS-coronavirus: From discovery to intervention.PG - 11-6	Widagdo W ; Okba NM ; Stalin Raj V ; Haagmans BL	2017	Discard
24	205	Middle East respiratory syndrome (MERS): Emergence of a pathogenic human Coronavirus.PG - 387-99	Fehr AR ; Channapannavar R ; Perlman S	2017	Duplicated
30	386	Middle East respiratory syndrome (MERS): Emergence of a pathogenic human Coronavirus.PG - 387-99	Fehr AR ; Channapannavar R ; Perlman S	2017	Duplicated
33	769	Middle East respiratory syndrome (MERS): Emergence of a pathogenic human Coronavirus.PG - 387-99	Fehr AR ; Channapannavar R ; Perlman S	2017	Duplicated
34	931	Middle East respiratory syndrome (MERS): Emergence of a pathogenic human Coronavirus.PG - 387-99	Fehr AR ; Channapannavar R ; Perlman S	2017	Duplicated
-	-	Middle East respiratory syndrome (MERS): Emergence of a pathogenic human Coronavirus.PG - 387-99	-	-	Duplicated
24	203	Middle East respiratory syndrome coronavirus (MERS-CoV) entry inhibitors targeting spike protein.PG - 200-10	Xia S ; Liu Q ; Wang Q ; Sun Z ; Su S ; Du L ; Ying T ; Lu L ; Jiang S	2014	Duplicated
30	374	Middle East respiratory syndrome coronavirus (MERS-CoV) entry inhibitors targeting spike protein.PG - 200-10	Xia S ; Liu Q ; Wang Q ; Sun Z ; Su S ; Du L ; Ying T ; Lu L ; Jiang S	2014	Duplicated
30	385	Middle East Respiratory Syndrome Coronavirus (MERS-CoV): Infection, Immunological Response, and Vaccine Development.	Mubarak A ; Alturaiki W ; Hemida MG	2019	Duplicated
30	393	Middle East Respiratory Syndrome Coronavirus during Pregnancy, Abu Dhabi, United Arab Emirates, 2013.PG - 515-7	Malik A ; El Masry KM ; Ravi M ; Sayed F	2016	Duplicated
1	117	Middle East Respiratory Syndrome Coronavirus: Another Zoonotic Betacoronavirus Causing SARS-Like Disease.PG - 465-522	Chan JFW ; Lau SKP ; To KKW ; Cheng VCC ; Woo PCY ; Yuen KY	2015	Duplicated
2	118	Middle East Respiratory Syndrome Coronavirus: Another Zoonotic Betacoronavirus Causing SARS-Like Disease.PG - 465-522	Chan JFW ; Lau SKP ; To KKW ; Cheng VCC ; Woo PCY ; Yuen KY	2015	Duplicated
4	120	Middle East Respiratory Syndrome Coronavirus: Another Zoonotic Betacoronavirus Causing SARS-Like Disease.PG - 465-522	Chan JFW ; Lau SKP ; To KKW ; Cheng VCC ; Woo PCY ; Yuen KY	2015	Duplicated
7	124	Middle East Respiratory Syndrome Coronavirus: Another Zoonotic Betacoronavirus Causing SARS-Like Disease.PG - 465-522	Chan JFW ; Lau SKP ; To KKW ; Cheng VCC ; Woo PCY ; Yuen KY	2015	Duplicated
8	126	Middle East Respiratory Syndrome Coronavirus: Another Zoonotic Betacoronavirus Causing SARS-Like Disease.PG - 465-522	Chan JFW ; Lau SKP ; To KKW ; Cheng VCC ; Woo PCY ; Yuen KY	2015	Duplicated
9	128	Middle East Respiratory Syndrome Coronavirus: Another Zoonotic Betacoronavirus Causing SARS-Like Disease.PG - 465-522	Chan JFW ; Lau SKP ; To KKW ; Cheng VCC ; Woo PCY ; Yuen KY	2015	Duplicated
10	130	Middle East Respiratory Syndrome Coronavirus: Another Zoonotic Betacoronavirus Causing SARS-Like Disease.PG - 465-522	Chan JFW ; Lau SKP ; To KKW ; Cheng VCC ; Woo PCY ; Yuen KY	2015	Duplicated
12	136	Middle East Respiratory Syndrome Coronavirus: Another Zoonotic Betacoronavirus Causing SARS-Like Disease.PG - 465-522	Chan JFW ; Lau SKP ; To KKW ; Cheng VCC ; Woo PCY ; Yuen KY	2015	Duplicated
13	140	Middle East Respiratory Syndrome Coronavirus: Another Zoonotic Betacoronavirus Causing SARS-Like Disease.PG - 465-522	Chan JFW ; Lau SKP ; To KKW ; Cheng VCC ; Woo PCY ; Yuen KY	2015	Duplicated
15	152	Middle East Respiratory Syndrome Coronavirus: Another Zoonotic Betacoronavirus Causing SARS-Like Disease.PG - 465-522	Chan JFW ; Lau SKP ; To KKW ; Cheng VCC ; Woo PCY ; Yuen KY	2015	Duplicated
17	161	Middle East Respiratory Syndrome Coronavirus: Another Zoonotic Betacoronavirus Causing SARS-Like Disease.PG - 465-522	Chan JFW ; Lau SKP ; To KKW ; Cheng VCC ; Woo PCY ; Yuen KY	2015	Duplicated
20	177	Middle East Respiratory Syndrome Coronavirus: Another Zoonotic Betacoronavirus Causing SARS-Like Disease.PG - 465-522	Chan JFW ; Lau SKP ; To KKW ; Cheng VCC ; Woo PCY ; Yuen KY	2015	Duplicated
24	208	Middle East Respiratory Syndrome Coronavirus: Another Zoonotic Betacoronavirus Causing SARS-Like Disease.PG - 465-522	Chan JFW ; Lau SKP ; To KKW ; Cheng VCC ; Woo PCY ; Yuen KY	2015	Duplicated
28	259	Middle East Respiratory Syndrome Coronavirus: Another Zoonotic Betacoronavirus Causing SARS-Like Disease.PG - 465-522	Chan JFW ; Lau SKP ; To KKW ; Cheng VCC ; Woo PCY ; Yuen KY	2015	Duplicated
30	391	Middle East Respiratory Syndrome Coronavirus: Another Zoonotic Betacoronavirus Causing SARS-Like Disease.PG - 465-522	Chan JFW ; Lau SKP ; To KKW ; Cheng VCC ; Woo PCY ; Yuen KY	2015	Duplicated
33	771	Middle East Respiratory Syndrome Coronavirus: Another Zoonotic Betacoronavirus Causing SARS-Like Disease.PG - 465-522	Chan JFW ; Lau SKP ; To KKW ; Cheng VCC ; Woo PCY ; Yuen KY	2015	Duplicated
34	934	Middle East Respiratory Syndrome Coronavirus: Another Zoonotic Betacoronavirus Causing SARS-Like Disease.PG - 465-522	Chan JFW ; Lau SKP ; To KKW ; Cheng VCC ; Woo PCY ; Yuen KY	2015	Duplicated
35	1049	Middle East Respiratory Syndrome Coronavirus: Another Zoonotic Betacoronavirus Causing SARS-Like Disease.PG - 465-522	Chan JFW ; Lau SKP ; To KKW ; Cheng VCC ; Woo PCY ; Yuen KY	2015	Duplicated
23	199	Middle East Respiratory Syndrome Coronavirus: Another Zoonotic Betacoronavirus Causing SARS-Like Disease.PG - 465-522	Chan JFW ; Lau SKP ; To KKW ; Cheng VCC ; Woo PCY ; Yuen KY	2015	Discard
-	-	Middle East Respiratory Syndrome Coronavirus: Another Zoonotic Betacoronavirus Causing SARS-Like Disease.PG - 465-522	-	-	Duplicated
-	-	Middle East Respiratory Syndrome Coronavirus: Another Zoonotic Betacoronavirus Causing SARS-Like Disease.PG - 465-522	-	-	Duplicated
-	-	Middle East Respiratory Syndrome Coronavirus: Another Zoonotic Betacoronavirus Causing SARS-Like Disease.PG - 465-522	-	-	Duplicated
29	288	Middle East respiratory syndrome.PG - 1063-77	Memish ZA ; Perlman S ; Van Kerkhove MD ; Zumla A	2020	Discard
32	559	Minimum costs to manufacture new treatments for COVID-19.PG - 61-9	Hill A ; Wang J ; Levi J ; Heath K ; Fortunak J	-	Discard
29	292	Molecular immune pathogenesis and diagnosis of COVID-19.PG - 102-8	Li X ; Geng M ; Peng Y ; Meng L ; Lu S	2020	Discard
32	550	Molecular Investigation of SARSâ€“CoV-2 Proteins and Their Interactions with Antiviral Drugs.	Calligari P ; Bobone S ; Ricci G ; Bocedi A	2020	Accepted
32	631	Molecular mechanism of respiratory syncytial virus fusion inhibitors.PG - 87-93	Battles MB ; Langedijk JP ; Furmanova-Hollenstein P ; Chaiwatpongsakorn S ; Costello HM ; Kwanten L ; Vranckx L ; Vink P ; Jaensch S ; Jonckers THM ; Koul A ; Arnoult E ; Peeples ME ; Roymans D ; McLellan JS	2016	Discard
-	-	More information needed for patients with COVID-19 receiving spinal anaesthesia.FAU - Desciak, M.TI -	-	-	Discard
-	-	Multisystem Inflammatory Syndrome in Children (MIS-C) Associated with SARS-CoV-2 Infection: A Multi-institutional Study from New York City.	-	-	Duplicated
-	-	Multisystem Inflammatory Syndrome in Children (MIS-C) Associated with SARS-CoV-2 Infection: A Multi-institutional Study from New York City.	-	-	Discard
33	660	Multivessel coronary thrombosis in a patient with COVID-19 pneumonia.	Dominguez-Erquicia P ; Dobarro D ; Raposeiras-RoubÃ­n S ; Bastos-Fernandez G ; IÃ±iguez-Romo A	-	Discard
35	1035	Mutated COVID-19 may foretell a great risk for mankind in the future.PG - 100673	Dawood A	2020	Duplicated
30	366	Mutated COVID-19 may foretell a great risk for mankind in the future.PG - 100673	Dawood A	2020	Discard
34	828	Natural experiment concept to accelerate the Re-purposing of existing therapeutics for Covid-19.PG - 100026	Daughton CG	2020	Discard
34	811	Navigating COVID-19 in the developing world.PG - 1-4FAU - Hodkinson, Bridget	Hodkinson B ; Singh P ; Gcelu A ; Molano WB ; Pons-Estel G ; AlpÃ­zar-RodrÃ­guez D	-	Duplicated
33	664	Navigating COVID-19 in the developing world.PG - 1-4FAU - Hodkinson, Bridget	Hodkinson B ; Singh P ; Gcelu A ; Molano WB ; Pons-Estel G ; AlpÃ­zar-RodrÃ­guez D	-	Discard
35	998	Navigating COVID-19 in the developing world.PG - 1-4FAU - Hodkinson, BridgetTI -	Hodkinson B ; Singh P ; Gcelu A ; Molano WB ; Pons-Estel G ; AlpÃ­zar-RodrÃ­guez D ; Gupta R	-	Discard
-	-	Neurocovid: Pharmacological recommendations for delirium associated with COVID-19.	-	-	Duplicated
-	-	Neurocovid: Pharmacological recommendations for delirium associated with COVID-19.	-	-	Discard
31	437	Neurologic complications of COVID-19.	Bridwell R ; Long B ; Gottlieb M	-	Duplicated
33	673	Neurologic complications of COVID-19.	Bridwell R ; Long B ; Gottlieb M	-	Duplicated
34	823	Neurologic complications of COVID-19.	Bridwell R ; Long B ; Gottlieb M	-	Duplicated
30	328	Neurologic complications of COVID-19.	Bridwell R ; Long B ; Gottlieb M	-	Discard
44	6800	Neutralization of SARS-CoV-2 spike pseudotyped virus by recombinant ACE2-Ig	Lei, C. and Qian, K. and Li, T. and Zhang, S. and Fu, W. and Ding, M. and Hu, S.	2020	Accepted
34	917	New insights on the antiviral effects of chloroquine against coronavirus: what to expect for COVID-19?PG - 105938	Devaux CA ; Rolain JM ; Colson P ; Raoult D	2020	Duplicated
35	1042	New insights on the antiviral effects of chloroquine against coronavirus: what to expect for COVID-19?PG - 105938	Devaux CA ; Rolain JM ; Colson P ; Raoult D	2020	Duplicated
31	501	New insights on the antiviral effects of chloroquine against coronavirus: what to expect for COVID-19?PG - 105938	Devaux CA ; Rolain JM ; Colson P ; Raoult D	2020	Discard
29	287	New Nucleoside Analogues for the Treatment of Hemorrhagic Fever Virus Infections.PG - 3962-8	De Clercq E	2019	Discard
34	867	No evidence of rapid antiviral clearance or clinical benefit with the combination of hydroxychloroquine and azithromycin in patients with severe COVID-19 infection.PG - 384FAU - Molina, J.M.	Molina J ; Delaugerre C ; Le Goff J ; Mela-Lima B ; Ponscarme D ; Goldwirt L ; de Castro N	2020	Accepted
29	270	Novel Coronavirus Polymerase and Nucleotidyl-Transferase Structures: Potential to Target New Outbreaks.PG - 4430-5	Zhang WF ; Stephen P ; ThÃ©riault JF ; Wang R ; Lin SX	2020	Discard
31	439	Novel coronavirus treatment with ribavirin: Groundwork for an evaluation concerning COVIDâ€�19.	Khalili JS ; Zhu H ; Mak NSA ; Yan Y ; Zhu Y	-	Duplicated
33	677	Novel coronavirus treatment with ribavirin: Groundwork for an evaluation concerning COVIDâ€�19.	Khalili JS ; Zhu H ; Mak NSA ; Yan Y ; Zhu Y	-	Duplicated
34	830	Novel coronavirus treatment with ribavirin: Groundwork for an evaluation concerning COVIDâ€�19.	Khalili JS ; Zhu H ; Mak NSA ; Yan Y ; Zhu Y	-	Duplicated
30	329	Novel coronavirus treatment with ribavirin: Groundwork for an evaluation concerning COVIDâ€�19.	Khalili JS ; Zhu H ; Mak NSA ; Yan Y ; Zhu Y	-	Discard
32	554	Novel Coronavirusâ€�19 (COVIDâ€�19) in the immunocompromised transplant recipient: #Flatteningthecurve.	Fishman JA ; Grossi PA	-	Accepted
31	441	Novel paediatric presentation of COVID-19 with ARDS and cytokine storm syndrome without respiratory symptoms.FAU - Pain, Clare E	Pain CE ; Felsenstein S ; Cleary G ; Mayell S ; Conrad K ; Harave S ; Duong P ; Sinha I ; Porter D ; Hedrich CM	-	Discard
32	622	Novel Small Molecule Targeting the Hemagglutinin Stalk of Influenza Viruses.	Kim JI ; Lee S ; Lee GY ; Park S ; Bae JY ; Heo J ; Kim HY ; Woo SH ; Lee HU ; Ahn CA ; Bang HJ ; Ju HS ; Ok K ; Byun Y ; Cho DJ ; Shin JS ; Kim DY ; Park MS ; Park MS	2019	Discard
29	263	Novel therapeutic approaches for treatment of COVID-19.PG - 1-15	Hossein-khannazer N ; Shokoohian B ; Shpichka A ; Aghdaei HA ; Timashev P ; Vosough M	-	Duplicated
32	526	Novel therapeutic approaches for treatment of COVID-19.PG - 1-15TI -	Hossein-khannazer N ; Shokoohian B ; Shpichka A ; Aghdaei HA ; Timashev P ; Vosough M ; Desciak M ; Deis A ; McHugh S ; Zhou Q ; Chen V ; Shannon CP ; Wei XS ; Xiang X ; Wang X ; Wang ZH ; Tebbutt SJ ; Kollmann TR ; Fish EN	2020	Discard
32	561	Ocular manifestations of a hospitalised patient with confirmed 2019 novel coronavirus disease.	Chen L ; Liu M ; Zhang Z ; Qiao K ; Huang T ; Chen M ; Xin N ; Huang Z ; Liu L ; Zhang G ; Wang J	2020	Discard
31	416	Offâ€�Label Therapies for COVIDâ€�19â€”Are We All In This Together?	Alpern JD ; Gertner E	-	Duplicated
33	651	Offâ€�Label Therapies for COVIDâ€�19â€”Are We All In This Together?	Alpern JD ; Gertner E	-	Duplicated
34	797	Offâ€�Label Therapies for COVIDâ€�19â€”Are We All In This Together?	Alpern JD ; Gertner E	-	Duplicated
35	973	Offâ€�Label Therapies for COVIDâ€�19â€”Are We All In This Together?	Alpern JD ; Gertner E	-	Duplicated
30	321	Offâ€�Label Therapies for COVIDâ€�19â€”Are We All In This Together?TI	Alpern JD ; Gertner E ; Fuzimoto AD ; Isidoro C ; Ikuyama Y ; Wada Y ; Tateishi K ; Kitaguchi Y ; Yasuo M ; Ushiki A ; Urushihata K ; Yamamoto H ; Kamijo H ; Mita A ; Imamura H ; Hanaoka M ; Xie P ; Ma W ; Tang H ; Liu D	-	Discard
29	264	Offâ€�target ACE2 ligands: Possible therapeutic option for CoVidâ€�19?PG - 1178-9FAU - Brogi, Simone	Brogi S ; Calderone V	2020	Discard
35	953	Oral mucosal lesions in a COVID-19 patient: new signs or secondary manifestations?	Santos JAd ; Normando AGC ; Silva RLCd ; Paula RMD ; Cembranel AC ; Santos-Silva AR ; Guerra ENS	-	Discard
31	453	Our recommendations for acute management of COVID-19.	Mojoli F ; Mongodi S ; Orlando A ; Arisi E ; Pozzi M ; Civardi L ; Tavazzi G ; Baldanti F ; Bruno R ; Iotti GA	2020	Discard
33	740	Outcome of coronavirusâ€�associated severe acute respiratory syndrome using a standard treatment protocol.PG - 173-83	LAU AC ; SO LK ; MIU FP ; YUNG RW ; POON E ; CHEUNG TM ; YAM LY	2004	Duplicated
30	357	Outcome of coronavirusâ€�associated severe acute respiratory syndrome using a standard treatment protocol.PG - 173-83	LAU AC ; SO LK ; MIU FP ; YUNG RW ; POON E ; CHEUNG TM ; YAM LY	2004	Accepted
35	957	Outcomes of hydroxychloroquine usage in United States veterans hospitalized with Covid-19.	Magagnoli J ; Narendran S ; Pereira F ; Cummings T ; Hardin JW ; Sutton SS ; Ambati J	-	Duplicated
34	788	Outcomes of hydroxychloroquine usage in United States veterans hospitalized with Covid-19.	Magagnoli J ; Narendran S ; Pereira F ; Cummings T ; Hardin JW ; Sutton SS ; Ambati J	-	Discard
-	-	Overview of lethal human coronaviruses.	-	-	Discard
32	556	Pandemia COVID-19, la nueva emergencia sanitaria de preocupaciÃ³n internacional: una revisiÃ³n.	Mojica-Crespo R ; Morales-Crespo M	-	Discard
-	-	Passive antibody therapy in COVID-19.PG - 1-3	-	-	Discard
35	965	Pediatric Crohn's Disease and Multisystem Inflammatory Syndrome in Children (MIS-C) and COVID-19 Treated with Infliximab.	Dolinger MT ; Person H ; Smith R ; Jarchin L ; Pittman N ; Dubinsky MC ; Lai J	2020	Duplicated
31	411	Pediatric Crohn's Disease and Multisystem Inflammatory Syndrome in Children (MIS-C) and COVID-19 Treated with Infliximab.	Dolinger MT ; Person H ; Smith R ; Jarchin L ; Pittman N ; Dubinsky MC ; Lai J	2020	Accepted
32	563	Perceived infection transmission routes, infection control practices, psychosocial changes, and management of COVID-19 infected healthcare workers in a tertiary acute care hospital in Wuhan: a cross-sectional survey.	Jin YH ; Huang Q ; Wang YY ; Zeng XT ; Luo LS ; Pan ZY ; Yuan YF ; Chen ZM ; Cheng ZS ; Huang X ; Wang N ; Li BH ; Zi H ; Zhao MJ ; Ma LL ; Deng T ; Wang Y ; Wang XH	2020	Discard
35	952	Pericardial Fluid in a COVID-19 Patient: Is It Exudate or Transudate?TI - ASIâ€™s Consensus Guidelines: ABCs of What to Do and What Not During the COVID-19 Pandemic.PG - 1-11FAU - Somashekhar, S. P.	Allam HH ; Kinsara AJ ; Tuaima T ; Alfakih S ; Somashekhar SP ; Shivaram HV ; Abhaham SJ ; Dalvi A ; Kumar A ; Gode D ; Misra S ; Jain SK ; Prasad CRK ; Pillarisetti RR	2020	Discard
33	715	Peri-operative and critical care concerns in coronavirus pandemic.PG - 267-74	Bajwa SJS ; Sarna R ; Bawa C ; Mehdiratta L	2020	Duplicated
34	871	Peri-operative and critical care concerns in coronavirus pandemic.PG - 267-74	Bajwa SJS ; Sarna R ; Bawa C ; Mehdiratta L	2020	Duplicated
31	468	Peri-operative and critical care concerns in coronavirus pandemic.PG - 267-74	Bajwa SJS ; Sarna R ; Bawa C ; Mehdiratta L	2020	Discard
35	946	Perspectives on repositioning chloroquine and hydroxychloroquine for the treatment of Covid-19.PG - 4-9	Adeel AA	2020	Duplicated
34	781	Perspectives on repositioning chloroquine and hydroxychloroquine for the treatment of Covid-19.PG - 4-9	Adeel AA	2020	Discard
24	204	Pharmaceutical care recommendations for antiviral treatments in children with coronavirus disease 2019.PG - 1-4FAU - Wang, Yan	Wang Y ; Zhu LQ	-	Duplicated
30	382	Pharmaceutical care recommendations for antiviral treatments in children with coronavirus disease 2019.PG - 1-4FAU - Wang, Yan	Wang Y ; Zhu LQ	-	Duplicated
32	619	Pharmaceutical care recommendations for antiviral treatments in children with coronavirus disease 2019.PG - 1-4FAU - Wang, Yan	Wang Y ; Zhu LQ	-	Duplicated
33	766	Pharmaceutical care recommendations for antiviral treatments in children with coronavirus disease 2019.PG - 1-4FAU - Wang, Yan	Wang Y ; Zhu LQ	-	Duplicated
34	928	Pharmaceutical care recommendations for antiviral treatments in children with coronavirus disease 2019.PG - 1-4FAU - Wang, Yan	Wang Y ; Zhu LQ	-	Duplicated
36	3854	Pharmaceutical care recommendations for antiviral treatments in children with coronavirus disease 2019.PG - 1-4FAU - Wang, Yan	Wang Y ; Zhu LQ	-	Duplicated
14	147	Pharmaceutical care recommendations for antiviral treatments in children with coronavirus disease 2019.PG - 1-4FAU - Wang, Yan	Wang Y ; Zhu LQ	-	Discard
-	-	Pharmaceutical care recommendations for antiviral treatments in children with coronavirus disease 2019.PG - 1-4FAU - Wang, Yan	-	-	Duplicated
-	-	Pharmaceutical care recommendations for antiviral treatments in children with coronavirus disease 2019.PG - 1-4FAU - Wang, Yan	-	-	Duplicated
35	1029	Pharmacy Emergency Preparedness and Response (PEPR) framework for expanding pharmacy professionalsâ€™ roles and contributions to emergency preparedness and response during the COVID-19 pandemic and beyond.	Aruru M ; Truong HA ; Clark S	-	Duplicated
34	906	Pharmacy Emergency Preparedness and Response (PEPR) framework for expanding pharmacy professionalsâ€™ roles and contributions to emergency preparedness and response during the COVID-19 pandemic and beyond.	Aruru M ; Truong HA ; Clark S	-	Discard
-	-	Pharmacy Emergency Preparedness and Response (PEPR) framework for expanding pharmacy professionalsâ€™ roles and contributions to emergency preparedness and response during the COVID-19 pandemic and beyond.	-	-	Duplicated
35	964	Poor outcome in patients with acute leukemia on intensive chemotherapy and COVID-19.PG - 1-3FAU - NÃºÃ±ez-TorrÃ³n, Claudia	NÃºÃ±ez-TorrÃ³n C ; GarcÃ­a-GutiÃ©rrez V ; Tenorio-NÃºÃ±ez MC ; Moreno-JimÃ©nez G ; LÃ³pez-JimÃ©nez FJ ; Herrera-Puente P	-	Duplicated
33	646	Poor outcome in patients with acute leukemia on intensive chemotherapy and COVID-19.PG - 1-3FAU - NÃºÃ±ez-TorrÃ³n, Claudia	NÃºÃ±ez-TorrÃ³n C ; GarcÃ­a-GutiÃ©rrez V ; Tenorio-NÃºÃ±ez MC ; Moreno-JimÃ©nez G ; LÃ³pez-JimÃ©nez FJ ; Herrera-Puente P	-	Discard
-	-	Post COVID-19 diabetes careâ€”lessons and challenges.PG - 1-3FAU - Madhu, S. V.	-	-	Discard
41	6783	Post-exposure prophylaxis or pre-emptive therapy for severe acute respiratory syndrome coronavirus 2 (SARS-CoV-2): study protocol for a pragmatic randomized-controlled trial [Prophylaxie post-exposition ou traitement prÃ©ventif pour leÂ syndrome respiratoire aigu sÃ©vÃ¨re du coronavirus 2 (SARS-CoV-2)Â :Â protocole dâ€™Ã©tude pour une Ã©tude randomisÃ©e contrÃ´lÃ©e pragmatique]	Lother, S.A. and Abassi, M. and Agostinis, A. and Bangdiwala, A.S. and Cheng, M.P. and Drobot, G. and Engen, N. and Hullsiek, K.H. and Kelly, L.E. and Lee, T.C. and Lofgren, S.M. and MacKenzie, L.J. and Marten, N. and McDonald, E.G. and Okafor, E.C. and Pastick, K.A. and Pullen, M.F. and Rajasingham, R. and Schwartz, I. and Skipper, C.P. and Turgeon, A.F. and Zarychanski, R. and Boulware, D.R.	2020	Duplicated
25	213	Post-exposure prophylaxis or pre-emptive therapy for severe acute respiratory syndrome coronavirus 2 (SARS-CoV-2): study protocol for a pragmatic randomized-controlled trial.PG - 1-11	Lother SA ; Abassi M ; Agostinis A ; Bangdiwala AS ; Cheng MP ; Drobot G ; Engen N ; Hullsiek KH ; Kelly LE ; Lee TC ; Lofgren SM ; MacKenzie LJ ; Marten N ; McDonald EG ; Okafor EC ; Pastick KA ; Pullen MF ; Rajasingham R ; Schwartz I ; Skipper CP ; Turgeon AF ; Zarychanski R ; Boulware DR	-	Duplicated
34	850	Post-exposure prophylaxis or pre-emptive therapy for severe acute respiratory syndrome coronavirus 2 (SARS-CoV-2): study protocol for a pragmatic randomized-controlled trial.PG - 1-11	Lother SA ; Abassi M ; Agostinis A ; Bangdiwala AS ; Cheng MP ; Drobot G ; Engen N ; Hullsiek KH ; Kelly LE ; Lee TC ; Lofgren SM ; MacKenzie LJ ; Marten N ; McDonald EG ; Okafor EC ; Pastick KA ; Pullen MF ; Rajasingham R ; Schwartz I ; Skipper CP ; Turgeon AF ; Zarychanski R ; Boulware DR	-	Duplicated
23	192	Post-exposure prophylaxis or pre-emptive therapy for severe acute respiratory syndrome coronavirus 2 (SARS-CoV-2): study protocol for a pragmatic randomized-controlled trial.PG - 1-11	Lother SA ; Abassi M ; Agostinis A ; Bangdiwala AS ; Cheng MP ; Drobot G ; Engen N ; Hullsiek KH ; Kelly LE ; Lee TC ; Lofgren SM ; MacKenzie LJ ; Marten N ; McDonald EG ; Okafor EC ; Pastick KA ; Pullen MF ; Rajasingham R ; Schwartz I ; Skipper CP ; Turgeon AF ; Zarychanski R ; Boulware DR	-	Discard
19	171	Potential antivirals and antiviral strategies against SARS coronavirus infections.PG - 291-302	De Clercq E	2006	Duplicated
22	188	Potential antivirals and antiviral strategies against SARS coronavirus infections.PG - 291-302	De Clercq E	2006	Duplicated
26	228	Potential antivirals and antiviral strategies against SARS coronavirus infections.PG - 291-302	De Clercq E	2006	Duplicated
27	240	Potential antivirals and antiviral strategies against SARS coronavirus infections.PG - 291-302	De Clercq E	2006	Duplicated
30	376	Potential antivirals and antiviral strategies against SARS coronavirus infections.PG - 291-302	De Clercq E	2006	Duplicated
33	761	Potential antivirals and antiviral strategies against SARS coronavirus infections.PG - 291-302	De Clercq E	2006	Duplicated
34	923	Potential antivirals and antiviral strategies against SARS coronavirus infections.PG - 291-302	De Clercq E	2006	Duplicated
18	165	Potential antivirals and antiviral strategies against SARS coronavirus infections.PG - 291-302	De Clercq E	2006	Discard
-	-	Potential Impact of SARS-CoV-2 Infection in HIV-positive Patients in South Africa.PG - 19-24	-	-	Discard
26	222	Potential interventions for novel coronavirus in China: A systematic review.PG - 479-90	Zhang L ; Liu Y	2020	Duplicated
27	234	Potential interventions for novel coronavirus in China: A systematic review.PG - 479-90	Zhang L ; Liu Y	2020	Duplicated
30	352	Potential interventions for novel coronavirus in China: A systematic review.PG - 479-90	Zhang L ; Liu Y	2020	Duplicated
31	486	Potential interventions for novel coronavirus in China: A systematic review.PG - 479-90	Zhang L ; Liu Y	2020	Duplicated
32	586	Potential interventions for novel coronavirus in China: A systematic review.PG - 479-90	Zhang L ; Liu Y	2020	Duplicated
33	734	Potential interventions for novel coronavirus in China: A systematic review.PG - 479-90	Zhang L ; Liu Y	2020	Duplicated
34	891	Potential interventions for novel coronavirus in China: A systematic review.PG - 479-90	Zhang L ; Liu Y	2020	Duplicated
19	170	Potential interventions for novel coronavirus in China: A systematic review.PG - 479-90	Zhang L ; Liu Y	2020	Discard
30	383	Potential Maternal and Infant Outcomes from Coronavirus 2019-nCoV (SARS-CoV-2) Infecting Pregnant Women: Lessons from SARS, MERS, and Other Human Coronavirus Infections.	Schwartz DA ; Graham AL	2020	Discard
31	431	Potential new treatment strategies for COVID-19: is there a role for bromhexine as add-on therapy?PG - 1-12	Depfenhart M ; de Villiers D ; Lemperle G ; Meyer M ; Di Somma S	-	Duplicated
33	667	Potential new treatment strategies for COVID-19: is there a role for bromhexine as add-on therapy?PG - 1-12	Depfenhart M ; de Villiers D ; Lemperle G ; Meyer M ; Di Somma S	-	Duplicated
34	814	Potential new treatment strategies for COVID-19: is there a role for bromhexine as add-on therapy?PG - 1-12	Depfenhart M ; de Villiers D ; Lemperle G ; Meyer M ; Di Somma S	-	Duplicated
35	1001	Potential new treatment strategies for COVID-19: is there a role for bromhexine as add-on therapy?PG - 1-12	Depfenhart M ; de Villiers D ; Lemperle G ; Meyer M ; Di Somma S	-	Duplicated
28	247	Potential new treatment strategies for COVID-19: is there a role for bromhexine as add-on therapy?PG - 1-12	Depfenhart M ; de Villiers D ; Lemperle G ; Meyer M ; Di Somma S	-	Discard
44	6808	Potential of Arbidol for Post-exposure Prophylaxis of COVID-19 Transmissionâ€”A Preliminary Report of a Retrospective Cohort Study	Zhang, J.-N. and Wang, W.-J. and Peng, B. and Peng, W. and Zhang, Y.-S. and Wang, Y.-L. and Wan, Y. and Chang, J. and Mao, L. and Miao, X.-P. and Li, Y.-N. and Zhou, Y.-F. and Hu, B.	2020	Duplicated
32	535	Potential of Arbidol for Post-exposure Prophylaxis of COVID-19 Transmissionâ€”A Preliminary Report of a Retrospective Cohort Study.PG - 1-6	Zhang Jn ; Wang Wj ; Peng B ; Peng W ; Zhang Ys ; Wang Yl ; Wan Y ; Chang J ; Mao L ; Miao Xp ; Li Yn ; Zhou Yf ; Hu B	-	Accepted
32	574	Potential risks of SARS-CoV-2 infection on reproductive health.	Li R ; Yin T ; Fang F ; Li Q ; Chen J ; Wang Y ; Hao Y ; Wu G ; Duan P ; Wang Y ; Cheng D ; Zhou Q ; Zafar MI ; Xiong C ; Li H ; Yang J ; Qiao J	-	Discard
43	6794	Potential role of zinc supplementation in prophylaxis and treatment of COVID-19	Kumar, A. and Kubota, Y. and Chernov, M. and Kasuya, H.	2020	Discard
-	-	Potential Treatments for SARSâ€�CoVâ€�2 Infection.PG - 181-6FAU - Berry, Sameer K	-	-	Duplicated
-	-	Potential Treatments for SARSâ€�CoVâ€�2 Infection.PG - 181-6FAU - Berry, Sameer K.	-	-	Duplicated
-	-	Potential Treatments for SARSâ€�CoVâ€�2 Infection.PG - 181-6FAU - Berry, Sameer K.	-	-	Duplicated
-	-	Potential Treatments for SARSâ€�CoVâ€�2 Infection.PG - 181-6FAU - Berry, Sameer K.	-	-	Duplicated
-	-	Potential Treatments for SARSâ€�CoVâ€�2 Infection.PG - 181-6FAU - Berry, Sameer K.	-	-	Duplicated
-	-	Potential Treatments for SARSâ€�CoVâ€�2 Infection.PG - 181-6FAU - Berry, Sameer K.	-	-	Duplicated
36	3839	Potential Treatments for SARSâ€�CoVâ€�2 Infection.PG - 181-6FAU - Berry, Sameer K.	Berry SK ; Fontana RJ	2020	Discard
35	1010	Potential use of hydroxychloroquine, ivermectin and azithromycin drugs in fighting COVID-19: trends, scope and relevance.PG - 100684	Choudhary R ; Sharma A	2020	Duplicated
34	889	Potential use of hydroxychloroquine, ivermectin and azithromycin drugs in fighting COVID-19: trends, scope and relevance.PG - 100684	Choudhary R ; Sharma A	2020	Discard
-	-	Potential use of hydroxychloroquine, ivermectin and azithromycin drugs in fighting COVID-19: trends, scope and relevance.PG - 100684	-	-	Duplicated
-	-	Prednisone: Coronavirus disease 2019: case report.PG - 206	-	-	Discard
-	-	Prednisone: Coronavirus disease 2019: case report.PG - 206	-	-	Discard
-	-	Preparing for the Perpetual Challenges of Pandemics of Coronavirus Infections with Special Focus on SARS-CoV-2.PG - 165-86	-	-	Duplicated
-	-	Preparing for the Perpetual Challenges of Pandemics of Coronavirus Infections with Special Focus on SARS-CoV-2.PG - 165-86	-	-	Duplicated
-	-	Preparing for the Perpetual Challenges of Pandemics of Coronavirus Infections with Special Focus on SARS-CoV-2.PG - 165-86	-	-	Discard
-	-	Prevention and Control Strategies for SARS-CoV-2 Infection.PG - 127-40	-	-	Discard
45	6810	Prioritisation of Anti-SARS-Cov-2 Drug Repurposing Opportunities Based on Plasma and Target Site Concentrations Derived from their Established Human Pharmacokinetics	Arshad, U. and Pertinez, H. and Box, H. and Tatham, L. and Rajoli, R.K.R. and Curley, P. and Neary, M. and Sharp, J. and Liptrott, N.J. and Valentijn, A. and David, C. and Rannard, S.P. and Oâ€™Neill, P.M. and Aljayyoussi, G. and Pennington, S. and Ward, S.A. and Hill, A. and Back, D.J. and Khoo, S.H. and Bray, P.G. and Biagini, G.A. and Owen, A.	2020	Duplicated
42	6790	Prioritisation of Anti-SARS-Cov-2 Drug Repurposing Opportunities Based on Plasma and Target Site Concentrations Derived from their Established Human Pharmacokinetics	Arshad, U. and Pertinez, H. and Box, H. and Tatham, L. and Rajoli, R.K.R. and Curley, P. and Neary, M. and Sharp, J. and Liptrott, N.J. and Valentijn, A. and David, C. and Rannard, S.P. and Oâ€™Neill, P.M. and Aljayyoussi, G. and Pennington, S. and Ward, S.A. and Hill, A. and Back, D.J. and Khoo, S.H. and Bray, P.G. and Biagini, G.A. and Owen, A.	2020	Discard
35	947	Proactive Prophylaxis With Azithromycin and HydroxyChloroquine in Hospitalised Patients With COVID-19 (ProPAC-COVID): A structured summary of a study protocol for a randomised controlled trial.	Sivapalan P ; Ulrik CS ; Bojesen RD ; Lapperre TS ; EklÃ¶f JV ; HÃ¥kansson KEJ ; Browatzki A ; Tidemansen C ; Wilcke JT ; Janner J ; Gottlieb V ; Meteran H ; Porsbjerg C ; Madsen BL ; Moberg M ; Pedersen L ; Benfield TL ; Lundgren JD ; Knop FK ; Biering-SÃ¸rensen T ; Ghanizada M ; Sonne TP ; BÃ¸dtger UCS ; Jensen SG ; Rasmussen DB ; BrÃ¸ndum E ; Tupper OD ; SÃ¸rensen SW ; Alstrup G ; Laursen CB ;…	2020	Discard
32	610	Promising approaches for the treatment and prevention of viral respiratory illnesses.PG - 921-32	Papadopoulos NG ; Megremis S ; Kitsioulis NA ; Vangelatou O ; West P ; Xepapadaki P	2017	Discard
33	683	Protection by Exclusion: Another Missed Opportunity to Include Pregnant Women in Research During the Coronavirus Disease 2019 (COVID-19) Pandemic.	Costantine MM ; Landon MB ; Saade GR	-	Duplicated
34	836	Protection by Exclusion: Another Missed Opportunity to Include Pregnant Women in Research During the Coronavirus Disease 2019 (COVID-19) Pandemic.	Costantine MM ; Landon MB ; Saade GR	-	Duplicated
31	445	Protection by Exclusion: Another Missed Opportunity to Include Pregnant Women in Research During the Coronavirus Disease 2019 (COVID-19) Pandemic.	Costantine MM ; Landon MB ; Saade GR	-	Discard
30	388	Protective Effect of Intranasal Regimens Containing Peptidic Middle East Respiratory Syndrome Coronavirus Fusion Inhibitor Against MERS-CoV Infection.PG - 1894-903	Channappanavar R ; Lu L ; Xia S ; Du L ; Meyerholz DK ; Perlman S ; Jiang S	2015	Accepted
32	609	Providing pharmacy services at cabin hospitals at the coronavirus epicenter in China.PG - 1-4	Meng L ; Qiu F ; Sun S	-	Discard
32	614	Providing pharmacy services during the coronavirus pandemic.PG - 1-6	Liu S ; Luo P ; Tang M ; Hu Q ; Polidoro JP ; Sun S ; Gong Z	-	Discard
35	967	Pulmonary Arterial Thrombosis in COVID-19 With Fatal Outcome: Results From a Prospective, Single-Center, Clinicopathologic Case Series.	Lax SF ; Skok K ; Zechner P ; Kessler HH ; Kaufmann N ; Koelblinger C ; Vander K ; Bargfrieder U ; Trauner M	-	Discard
35	950	Pulmonary embolism: yet another cause of hypoxaemic respiratory failure in COVID-19.	Nieri D ; Lenzini G ; Canari Venturi B ; Celi A	2020	Discard
-	-	QT Interval and Arrhythmic Safety of Hydroxychloroquine Monotherapy in Coronavirus Disease 2019.	-	-	Duplicated
-	-	QT Interval and Arrhythmic Safety of Hydroxychloroquine Monotherapy in Coronavirus Disease 2019.	-	-	Duplicated
-	-	QT Interval and Arrhythmic Safety of Hydroxychloroquine Monotherapy in Coronavirus Disease 2019.	-	-	Discard
33	679	Rationale for the clinical use of adipose-derived mesenchymal stem cells for COVID-19 patients.	Rogers CJ ; Harman RJ ; Bunnell BA ; Schreiber MA ; Xiang C ; Wang FS ; Santidrian AF ; Minev BR	2020	Discard
30	397	Recent developments in anti-severe acute respiratory syndrome coronavirus chemotherapy.PG - 615-31	Barnard DL ; Kumaki Y	2011	Duplicated
32	632	Recent developments in anti-severe acute respiratory syndrome coronavirus chemotherapy.PG - 615-31	Barnard DL ; Kumaki Y	2011	Duplicated
25	219	Recent developments in anti-severe acute respiratory syndrome coronavirus chemotherapy.PG - 615-31	Barnard DL ; Kumaki Y	2011	Discard
32	608	Recent progress in understanding 2019 novel coronavirus (SARS-CoV-2) associated with human respiratory disease: detection, mechanisms and treatment.PG - 105950TI -	Kang S ; Peng W ; Zhu Y ; Lu S ; Zhou M ; Lin W ; Wu W ; Huang S ; Jiang L ; Luo X ; Deng M ; Senanayake SL	2020	Discard
34	829	Recommendations for the measurement of the QT interval during the use of drugs for COVID-19 infection treatment. Updatable in accordance with the availability of new evidence.PG - 1-6	Asensio E ; Acunzo R ; Uribe W ; Saad EB ; SÃ¡enz LC	-	Duplicated
33	675	Recommendations for the measurement of the QT interval during the use of drugs for COVID-19 infection treatment. Updatable in accordance with the availability of new evidence.PG - 1-6	Asensio E ; Acunzo R ; Uribe W ; Saad EB ; SÃ¡enz LC	-	Discard
33	703	Recommended prophylactic and management strategies for severe acute respiratory syndrome coronavirus 2 infection in transplant recipients.	Ju CR ; Lian QY ; Zhang JH ; Qiu T ; Cai ZT ; Jiang WY ; Zhang J ; Cheng Q ; Chen G ; Li N ; Wang CY ; He JX	-	Duplicated
31	459	Recommended prophylactic and management strategies for severe acute respiratory syndrome coronavirus 2 infection in transplant recipients.	Ju CR ; Lian QY ; Zhang JH ; Qiu T ; Cai ZT ; Jiang WY ; Zhang J ; Cheng Q ; Chen G ; Li N ; Wang CY ; He JX	-	Discard
33	634	Recurrence of immune thrombocytopenia at the time of SARS-CoV-2 infection.PG - 1-2FAU - Merli, MicheleTI -	Merli M ; Ageno W ; Sessa F ; Salvini M ; Caramazza D ; Mora B ; Rossi A ; Rovelli C ; Passamonti F ; Grossi P ; Pawlitzki M ; Zettl UK ; Ruck T ; Rolfes L ; Hartung HP ; Meuth SG	2020	Discard
31	497	Reducing mortality from 2019-nCoV: host-directed therapies should be an option.PG - e35-6FAU - Zumla, Alimuddin	Zumla A ; Hui DS ; Azhar EI ; Memish ZA ; Maeurer M	2020	Duplicated
33	752	Reducing mortality from 2019-nCoV: host-directed therapies should be an option.PG - e35-6FAU - Zumla, Alimuddin	Zumla A ; Hui DS ; Azhar EI ; Memish ZA ; Maeurer M	2020	Duplicated
30	365	Reducing mortality from 2019-nCoV: host-directed therapies should be an option.PG - e35-6FAU - Zumla, Alimuddin	Zumla A ; Hui DS ; Azhar EI ; Memish ZA ; Maeurer M	2020	Discard
-	-	Reducing the Fatality Rate of COVID-19 by Applying Clinical Insights From Immuno-Oncology and Lung Transplantation.	-	-	Duplicated
-	-	Reducing the Fatality Rate of COVID-19 by Applying Clinical Insights From Immuno-Oncology and Lung Transplantation.TI -	-	-	Discard
-	-	Reducing the Fatality Rate of COVID-19 by Applying Clinical Insights From Immuno-Oncology and Lung Transplantation.TI -	-	-	Duplicated
29	289	Remdesivir, lopinavir, emetine, and homoharringtonine inhibit SARS-CoV-2 replication in vitro.PG - 104786	Choy KT ; Wong AYL ; Kaewpreedee P ; Sia SF ; Chen D ; Hui KPY ; Chu DKW ; Chan MCW ; Cheung PPH ; Huang X ; Peiris M ; Yen HL	2020	Accepted
29	283	Reply to a letter to the editor.PG - 117715FAU - Elfiky, Abdo A.	Elfiky AA	2020	Discard
17	159	Repurposing antimalarials and other drugs for COVID-19.PG - 101658FAU - Schlagenhauf, Patricia	Schlagenhauf P ; Grobusch MP ; Maier JD ; Gautret P	2020	Duplicated
22	186	Repurposing antimalarials and other drugs for COVID-19.PG - 101658FAU - Schlagenhauf, Patricia	Schlagenhauf P ; Grobusch MP ; Maier JD ; Gautret P	2020	Duplicated
31	467	Repurposing antimalarials and other drugs for COVID-19.PG - 101658FAU - Schlagenhauf, Patricia	Schlagenhauf P ; Grobusch MP ; Maier JD ; Gautret P	2020	Duplicated
33	714	Repurposing antimalarials and other drugs for COVID-19.PG - 101658FAU - Schlagenhauf, Patricia	Schlagenhauf P ; Grobusch MP ; Maier JD ; Gautret P	2020	Duplicated
34	870	Repurposing antimalarials and other drugs for COVID-19.PG - 101658FAU - Schlagenhauf, Patricia	Schlagenhauf P ; Grobusch MP ; Maier JD ; Gautret P	2020	Duplicated
23	194	Repurposing antimalarials and other drugs for COVID-19.PG - 101658FAU - Schlagenhauf, Patricia	Schlagenhauf P ; Grobusch MP ; Maier JD ; Gautret P	2020	Discard
42	6791	Repurposing chlorpromazine to treat COVID-19: The reCoVery study [Repositionnement de la chlorpromazine dans le traitement du COVID-19: Ã©tude reCoVery]	Plaze, M. and Attali, D. and Petit, A.-C. and Blatzer, M. and Simon-Loriere, E. and Vinckier, F. and Cachia, A. and ChrÃ©tien, F. and Gaillard, R.	2020	Discard
29	300	Repurposing the antimalarial pyronaridine tetraphosphate to protect against Ebola virus infection.	Lane TR ; Massey C ; Comer JE ; Anantpadma M ; Freundlich JS ; Davey RA ; Madrid PB ; Ekins S	2019	Discard
29	294	Research and Development on Therapeutic Agents and Vaccines for COVID-19 and Related Human Coronavirus Diseases.PG - 315-31FAU - Liu, Cynthia	Liu C ; Zhou Q ; Li Y ; Garner LV ; Watkins SP ; Carter LJ ; Smoot J ; Gregg AC ; Daniels AD ; Jervey S ; Albaiu D	2020	Discard
34	864	Response to: â€œRisks of hydroxychloroquine use for COVID-19 prophylaxisâ€�.PG - e75-6FAU - Grant-Kels, Jane M.	Grant-Kels JM	2020	Discard
28	246	Review of trials currently testing treatment and prevention of COVID-19.	Fragkou PC ; Belhadi D ; Peiffer-Smadja N ; Moschopoulos CD ; Lescure FX ; Janocha H ; Karofylakis E ; Yazdanpanah Y ; MentrÃ© F ; Skevaki C ; LaouÃ©nan C ; Tsiodras S	-	Duplicated
30	324	Review of trials currently testing treatment and prevention of COVID-19.	Fragkou PC ; Belhadi D ; Peiffer-Smadja N ; Moschopoulos CD ; Lescure FX ; Janocha H ; Karofylakis E ; Yazdanpanah Y ; MentrÃ© F ; Skevaki C ; LaouÃ©nan C ; Tsiodras S	-	Duplicated
31	429	Review of trials currently testing treatment and prevention of COVID-19.	Fragkou PC ; Belhadi D ; Peiffer-Smadja N ; Moschopoulos CD ; Lescure FX ; Janocha H ; Karofylakis E ; Yazdanpanah Y ; MentrÃ© F ; Skevaki C ; LaouÃ©nan C ; Tsiodras S	-	Duplicated
32	546	Review of trials currently testing treatment and prevention of COVID-19.	Fragkou PC ; Belhadi D ; Peiffer-Smadja N ; Moschopoulos CD ; Lescure FX ; Janocha H ; Karofylakis E ; Yazdanpanah Y ; MentrÃ© F ; Skevaki C ; LaouÃ©nan C ; Tsiodras S	-	Duplicated
33	665	Review of trials currently testing treatment and prevention of COVID-19.	Fragkou PC ; Belhadi D ; Peiffer-Smadja N ; Moschopoulos CD ; Lescure FX ; Janocha H ; Karofylakis E ; Yazdanpanah Y ; MentrÃ© F ; Skevaki C ; LaouÃ©nan C ; Tsiodras S	-	Duplicated
34	812	Review of trials currently testing treatment and prevention of COVID-19.	Fragkou PC ; Belhadi D ; Peiffer-Smadja N ; Moschopoulos CD ; Lescure FX ; Janocha H ; Karofylakis E ; Yazdanpanah Y ; MentrÃ© F ; Skevaki C ; LaouÃ©nan C ; Tsiodras S	-	Duplicated
35	999	Review of trials currently testing treatment and prevention of COVID-19.	Fragkou PC ; Belhadi D ; Peiffer-Smadja N ; Moschopoulos CD ; Lescure FX ; Janocha H ; Karofylakis E ; Yazdanpanah Y ; MentrÃ© F ; Skevaki C ; LaouÃ©nan C ; Tsiodras S	-	Duplicated
37	3863	Review of trials currently testing treatment and prevention of COVID-19.	Fragkou PC ; Belhadi D ; Peiffer-Smadja N ; Moschopoulos CD ; Lescure FX ; Janocha H ; Karofylakis E ; Yazdanpanah Y ; MentrÃ© F ; Skevaki C ; LaouÃ©nan C ; Tsiodras S	-	Duplicated
36	3841	Review of trials currently testing treatment and prevention of COVID-19.TI -	Fragkou PC ; Belhadi D ; Peiffer-Smadja N ; Moschopoulos CD ; Lescure FX ; Janocha H ; Karofylakis E ; Yazdanpanah Y ; MentrÃ© F ; Skevaki C ; LaouÃ©nan C ; Tsiodras S ; Richards G ; Mer M ; Schleicher G ; Stacey S	-	Discard
30	398	Rhesus Theta-Defensin Prevents Death in a Mouse Model of Severe Acute Respiratory Syndrome Coronavirus Pulmonary Disease â–¿.PG - 11385-90	Wohlford-Lenane CL ; Meyerholz DK ; Perlman S ; Zhou H ; Tran D ; Selsted ME ; McCray PB	2009	Accepted
11	133	Rheumatologistsâ€™ perspective on coronavirus disease 19 (COVID-19) and potential therapeutic targets.PG - 1-8	Misra DP ; Agarwal V ; Gasparyan AY ; Zimba O	-	Duplicated
28	255	Rheumatologistsâ€™ perspective on coronavirus disease 19 (COVID-19) and potential therapeutic targets.PG - 1-8	Misra DP ; Agarwal V ; Gasparyan AY ; Zimba O	-	Duplicated
31	493	Rheumatologistsâ€™ perspective on coronavirus disease 19 (COVID-19) and potential therapeutic targets.PG - 1-8	Misra DP ; Agarwal V ; Gasparyan AY ; Zimba O	-	Duplicated
33	746	Rheumatologistsâ€™ perspective on coronavirus disease 19 (COVID-19) and potential therapeutic targets.PG - 1-8	Misra DP ; Agarwal V ; Gasparyan AY ; Zimba O	-	Duplicated
34	905	Rheumatologistsâ€™ perspective on coronavirus disease 19 (COVID-19) and potential therapeutic targets.PG - 1-8	Misra DP ; Agarwal V ; Gasparyan AY ; Zimba O	-	Duplicated
35	1028	Rheumatologistsâ€™ perspective on coronavirus disease 19 (COVID-19) and potential therapeutic targets.PG - 1-8	Misra DP ; Agarwal V ; Gasparyan AY ; Zimba O	-	Duplicated
23	198	Rheumatologistsâ€™ perspective on coronavirus disease 19 (COVID-19) and potential therapeutic targets.PG - 1-8	Misra DP ; Agarwal V ; Gasparyan AY ; Zimba O	-	Discard
35	986	Rheumatology Care in the Face of COVID-19.PG - 1-4FAU - Lubrano, Ennio	Lubrano E ; Scriffignano S ; Perrotta FM	-	Discard
-	-	Rhinovirus, Coronavirus, Enterovirus, and Bocavirus After Hematopoietic Cell Transplantation or Solid Organ Transplantation.PG - 599-608	-	-	Discard
30	380	Ribavirin and interferon-Î² synergistically inhibit SARS-associated coronavirus replication in animal and human cell lines.PG - 905-8	Morgenstern B ; Michaelis M ; Baer PC ; Doerr HW ; Cinatl J	2005	Accepted
29	293	Ribavirin, Remdesivir, Sofosbuvir, Galidesivir, and Tenofovir against SARS-CoV-2 RNA dependent RNA polymerase (RdRp): A molecular docking study.PG - 117592	Elfiky AA	2020	Accepted
32	597	Risk factors for severity and mortality in adult COVID-19 inpatients in Wuhan.	Li X ; Xu S ; Yu M ; Wang K ; Tao Y ; Zhou Y ; Shi J ; Zhou M ; Wu B ; Yang Z ; Zhang C ; Yue J ; Zhang Z ; Renz H ; Liu X ; Xie J ; Xie M ; Zhao J	-	Discard
-	-	Risks of chloroquine or hydroxychloroquine use for COVID-19.PG	-	-	Duplicated
-	-	Risks of chloroquine or hydroxychloroquine use for COVID-19.PG - 5TI	-	-	Discard
35	1004	Role of Tissue Engineering in COVID-19 and Future Viral Outbreaks.PG - 468-74	Tatara AM	2020	Discard
34	822	Safety considerations with chloroquine, hydroxychloroquine and azithromycin in the management of SARS-CoV-2 infection.PG - E450-3FAU - Juurlink, David N.	Juurlink DN	2020	Discard
37	3860	SARSâ€�CoVâ€�2 and the Liver: Considerations in Hepatitis B and Hepatitis C Infections.PG - 191-4FAU - Reddy, K. Rajender	Reddy KR	2020	Duplicated
-	-	SARSâ€�CoVâ€�2 and the Liver: Considerations in Hepatitis B and Hepatitis C Infections.PG - 191-4FAU - Reddy, K. Rajender	-	-	Duplicated
33	654	SARSâ€�CoVâ€�2 and the Liver: Considerations in Hepatitis B and Hepatitis C Infections.PG - 191-4FAU - Reddy, K. RajenderTI - - TI - I -	Reddy KR ; Fuzimoto AD ; Isidoro C ; Huet T ; Beaussier H ; Voisin O ; Jouveshomme S ; Dauriat G ; Lazareth I ; Sacco E ; Naccache JM ; BÃ©zie Y ; Laplanche S ; Le Berre A ; Le Pavec J ; Salmeron S ; Emmerich J ; Mourad JJ ; Chatellier G ; Hayem G ; Ikuyama Y ; Wada Y ; Tateishi K ; Kitaguchi Y ; Yasuo M ; Ushiki A ; Urushihata K ; Yamamoto H ; Kamijo H ; Mita A ; Imamura H ; Hanaoka M ; Xie P ; …	2020	Discard
31	415	SARSâ€�CoVâ€�2 pandemic and the need for transplantâ€�oriented trials.	Zaza G ; Benedetti C ; Fribourg M ; Maggiore U ; Azzi J ; Riella LV ; Cravedi P	-	Duplicated
32	530	SARSâ€�CoVâ€�2 pandemic and the need for transplantâ€�oriented trials.	Zaza G ; Benedetti C ; Fribourg M ; Maggiore U ; Azzi J ; Riella LV ; Cravedi P	-	Duplicated
33	650	SARSâ€�CoVâ€�2 pandemic and the need for transplantâ€�oriented trials.	Zaza G ; Benedetti C ; Fribourg M ; Maggiore U ; Azzi J ; Riella LV ; Cravedi P	-	Duplicated
34	796	SARSâ€�CoVâ€�2 pandemic and the need for transplantâ€�oriented trials.	Zaza G ; Benedetti C ; Fribourg M ; Maggiore U ; Azzi J ; Riella LV ; Cravedi P	-	Duplicated
35	972	SARSâ€�CoVâ€�2 pandemic and the need for transplantâ€�oriented trials.	Zaza G ; Benedetti C ; Fribourg M ; Maggiore U ; Azzi J ; Riella LV ; Cravedi P	-	Duplicated
28	244	SARSâ€�CoVâ€�2 pandemic and the need for transplantâ€�oriented trials.	Zaza G ; Benedetti C ; Fribourg M ; Maggiore U ; Azzi J ; Riella LV ; Cravedi P	-	Discard
34	805	SARS-CoV-2 infection complicated by inflammatory syndrome. Could high-dose human immunoglobulin for intravenous use (IVIG) be beneficial?PG - 102559FAU - Prete, Marcella	Prete M ; Favoino E ; Catacchio G ; Racanelli V ; Perosa F	2020	Discard
34	879	SARS-CoV-2 infection in a patient on chronic hydroxychloroquine therapy: Implications for prophylaxis.PG - e00778TI -	Dousa KM ; Malavade SS ; Furin J ; Gripshover B ; Hatszegi M ; Hojat L ; Saade E ; Salata RA ; Malviya A	2020	Discard
32	594	SARS-Cov-2 infection: Response of human immune system and possible implications for the rapid test and treatment.PG - 106519	di Mauro Gabriella ; Cristina S ; Concetta R ; Francesco R ; Annalisa C	2020	Discard
43	6797	Sars-cov-2 inflammatory syndrome. Clinical features and rationale for immunological treatment	Prete, M. and Favoino, E. and Catacchio, G. and Racanelli, V. and Perosa, F.	2020	Discard
29	274	SARS-CoV-2 RNA dependent RNA polymerase (RdRp) targeting: an in silico perspective.PG - 1-9	Elfiky AA	2020	Accepted
29	267	Scientific research progress of COVIDâ€�19/SARSâ€�CoVâ€�2 in the first five months.TI -	Li H ; Liu Z ; Ge J ; Choudhury S ; Moulick D ; Saikia P ; Mazumder MK	-	Discard
31	481	Searching an Effective Therapy for the Coronavirus Pandemic: Do We See Light at the End of the Tunnel?	Sharma M ; Surani S	-	Duplicated
33	729	Searching an Effective Therapy for the Coronavirus Pandemic: Do We See Light at the End of the Tunnel?	Sharma M ; Surani S	-	Duplicated
34	884	Searching an Effective Therapy for the Coronavirus Pandemic: Do We See Light at the End of the Tunnel?	Sharma M ; Surani S	-	Duplicated
30	349	Searching an Effective Therapy for the Coronavirus Pandemic: Do We See Light at the End of the Tunnel?	Sharma M ; Surani S	-	Discard
30	341	Serum albumin-mediated strategy for the effective targeting of SARS-CoV-2.PG - 109790	Mani Mishra P ; Uversky VN ; Nandi CK	2020	Duplicated
31	465	Serum albumin-mediated strategy for the effective targeting of SARS-CoV-2.PG - 109790	Mani Mishra P ; Uversky VN ; Nandi CK	2020	Duplicated
33	712	Serum albumin-mediated strategy for the effective targeting of SARS-CoV-2.PG - 109790	Mani Mishra P ; Uversky VN ; Nandi CK	2020	Duplicated
36	3843	Serum albumin-mediated strategy for the effective targeting of SARS-CoV-2.PG - 109790	Mani Mishra P ; Uversky VN ; Nandi CK	2020	Duplicated
32	571	Serum albumin-mediated strategy for the effective targeting of SARS-CoV-2.PG - 109790TI -	Mani Mishra P ; Uversky VN ; Nandi CK ; Bonam SR ; Kaveri SV ; Sakuntabhai A ; Gilardin L ; Bayry J	2020	Discard
32	516	Severe Acute Lung Injury Related to COVIDâ€�19 Infection: A Review and the Possible Role for Escin.	Gallelli L ; Zhang L ; Wang T ; Fu F	-	Accepted
31	458	Severe acute respiratory distress syndrome in coronavirus disease 2019â€“infected pregnancy: obstetric and intensive care considerations.	Schnettler WT ; Al Ahwel Y ; Suhag A	-	Discard
26	221	Severe acute respiratory syndrome (SARS) and coronavirus disease-2019 (COVID-19): From causes to preventions in Hong Kong.PG - 156-63	Law S ; Leung AW ; Xu C	2020	Duplicated
30	339	Severe acute respiratory syndrome (SARS) and coronavirus disease-2019 (COVID-19): From causes to preventions in Hong Kong.PG - 156-63	Law S ; Leung AW ; Xu C	2020	Duplicated
31	463	Severe acute respiratory syndrome (SARS) and coronavirus disease-2019 (COVID-19): From causes to preventions in Hong Kong.PG - 156-63	Law S ; Leung AW ; Xu C	2020	Duplicated
33	708	Severe acute respiratory syndrome (SARS) and coronavirus disease-2019 (COVID-19): From causes to preventions in Hong Kong.PG - 156-63	Law S ; Leung AW ; Xu C	2020	Duplicated
34	863	Severe acute respiratory syndrome (SARS) and coronavirus disease-2019 (COVID-19): From causes to preventions in Hong Kong.PG - 156-63	Law S ; Leung AW ; Xu C	2020	Duplicated
30	358	Severe Acute Respiratory Syndrome â€“ a New Coronavirus from the Chinese Dragon's Lair*.PG - 277-84	Knudsen TB ; Kledal TN ; Andersen O ; Eugenâ€�Olsen J ; Kristiansen TB	2003	Duplicated
26	223	Severe Acute Respiratory Syndrome and Coronavirus.PG - 619-38	Hui DS ; Chan PK	2010	Duplicated
27	236	Severe Acute Respiratory Syndrome and Coronavirus.PG - 619-38	Hui DS ; Chan PK	2010	Duplicated
30	362	Severe Acute Respiratory Syndrome and Coronavirus.PG - 619-38	Hui DS ; Chan PK	2010	Duplicated
33	748	Severe Acute Respiratory Syndrome and Coronavirus.PG - 619-38	Hui DS ; Chan PK	2010	Duplicated
18	164	Severe Acute Respiratory Syndrome Coronavirus (SARS-CoV).PG - 43-95	Tong TR	2006	Duplicated
26	227	Severe Acute Respiratory Syndrome Coronavirus (SARS-CoV).PG - 43-95	Tong TR	2006	Duplicated
27	239	Severe Acute Respiratory Syndrome Coronavirus (SARS-CoV).PG - 43-95	Tong TR	2006	Duplicated
30	373	Severe Acute Respiratory Syndrome Coronavirus (SARS-CoV).PG - 43-95	Tong TR	2006	Duplicated
33	759	Severe Acute Respiratory Syndrome Coronavirus (SARS-CoV).PG - 43-95	Tong TR	2006	Duplicated
34	920	Severe Acute Respiratory Syndrome Coronavirus (SARS-CoV).PG - 43-95	Tong TR	2006	Duplicated
32	602	Severe acute respiratory syndrome coronavirus 2 (SARS-CoV-2) and coronavirus disease-2019 (COVID-19): The epidemic and the challenges.PG - 105924	Lai CC ; Shih TP ; Ko WC ; Tang HJ ; Hsueh PR	2020	Duplicated
14	148	Severe Acute Respiratory Syndrome Coronavirus as an Agent of Emerging and Reemerging Infection.PG - 660-94	Cheng VCC ; Lau SKP ; Woo PCY ; Yuen KY	2007	Duplicated
18	166	Severe Acute Respiratory Syndrome Coronavirus as an Agent of Emerging and Reemerging Infection.PG - 660-94	Cheng VCC ; Lau SKP ; Woo PCY ; Yuen KY	2007	Duplicated
26	229	Severe Acute Respiratory Syndrome Coronavirus as an Agent of Emerging and Reemerging Infection.PG - 660-94	Cheng VCC ; Lau SKP ; Woo PCY ; Yuen KY	2007	Duplicated
27	241	Severe Acute Respiratory Syndrome Coronavirus as an Agent of Emerging and Reemerging Infection.PG - 660-94	Cheng VCC ; Lau SKP ; Woo PCY ; Yuen KY	2007	Duplicated
30	399	Severe Acute Respiratory Syndrome Coronavirus as an Agent of Emerging and Reemerging Infection.PG - 660-94	Cheng VCC ; Lau SKP ; Woo PCY ; Yuen KY	2007	Duplicated
34	935	Severe Acute Respiratory Syndrome Coronavirus as an Agent of Emerging and Reemerging Infection.PG - 660-94	Cheng VCC ; Lau SKP ; Woo PCY ; Yuen KY	2007	Duplicated
30	370	Severe Acute Respiratory Syndrome-Related Coronavirus Is Inhibited by Interferon-Î±.PG - 1164-7	StrÃ¶her U ; DiCaro A ; Li Y ; Strong JE ; Aoki F ; Plummer F ; Jones SM ; Feldmann H	2004	Duplicated
26	226	Severe Acute Respiratory Syndrome-Related Coronavirus Is Inhibited by Interferon-Î±.PG - 1164-7	StrÃ¶her U ; DiCaro A ; Li Y ; Strong JE ; Aoki F ; Plummer F ; Jones SM ; Feldmann H	2004	Discard
-	-	Severe COVID-19 Pneumonia: Assessing Inflammation Burden with Volume-rendered Chest CT.	-	-	Discard
-	-	Severe COVID-19: A Review of Recent Progress With a Look Toward the Future	-	-	Discard
-	-	Severe COVID-19: A Review of Recent Progress With a Look Toward the Future	-	-	Duplicated
-	-	Severe COVID-19: A Review of Recent Progress With a Look Toward the Future.	-	-	Duplicated
-	-	Severe COVID-19: A Review of Recent Progress With a Look Toward the Future.	-	-	Duplicated
-	-	Severe COVID-19: A Review of Recent Progress With a Look Toward the Future.	-	-	Duplicated
-	-	Severe COVID-19: A Review of Recent Progress With a Look Toward the Future.	-	-	Duplicated
-	-	Severe COVID-19: A Review of Recent Progress With a Look Toward the Future.	-	-	Discard
34	877	Shining a light on the evidence for hydroxychloroquine in SARS-CoV-2.	Ingraham NE ; Boulware D ; Sparks MA ; Schacker T ; Benson B ; Sparks JA ; Murray T ; Connett J ; Chipman JG ; Charles A ; Tignanelli CJ	2020	Discard
35	1024	Should anti-diabetic medications be reconsidered amid COVID-19 pandemic?PG - 108146FAU - Pal, Rimesh	Pal R ; Bhadada SK	2020	Discard
35	948	Should Clinicians Use Chloroquine or Hydroxychloroquine Alone or in Combination With Azithromycin for the Prophylaxis or Treatment of COVID-19? Living Practice Points From the American College of Physicians (Version 1).	Qaseem A ; Yost J ; Etxeandia-Ikobaltzeta I ; Miller MC ; Abraham GM ; Obley AJ ; Forciea MA ; Jokela JA ; Humphrey LL	-	Duplicated
34	782	Should Clinicians Use Chloroquine or Hydroxychloroquine Alone or in Combination With Azithromycin for the Prophylaxis or Treatment of COVID-19? Living Practice Points From the American College of Physicians (Version 1).	Qaseem A ; Yost J ; Etxeandia-Ikobaltzeta I ; Miller MC ; Abraham GM ; Obley AJ ; Forciea MA ; Jokela JA ; Humphrey LL	-	Discard
29	309	Signatures of Nucleotide Analog Incorporation by an RNA-Dependent RNA Polymerase Revealed Using High-Throughput Magnetic Tweezers.PG - 1063-76TI - PG - S302TI -	Dulin D ; Arnold JJ ; van Laar T ; Oh HS ; Lee C ; Perkins AL ; Harki DA ; Depken M ; Cameron CE ; Dekker NH ; Warren T ; MacLennan S ; Mathis A ; Giuliano E ; Taylor R ; Sheridan W ; Lim SY ; Osuna C ; Lakritz J ; Chen E ; Yoon G ; Taylor R ; MacLennan S ; Leonard M ; Giuliano E ; Mathis A ; Berger E ; Babu Y ; Sheridan W ; Whitney J	2017	Discard
34	774	Simulated Assessment of Pharmacokinetically Guided Dosing for Investigational Treatments of Pediatric Patients With Coronavirus Disease 2019.	Maharaj AR ; Wu H ; Hornik CP ; Balevic SJ ; Hornik CD ; Smith PB ; Gonzalez D ; Zimmerman KO ; Benjamin DK ; Cohen-Wolkowiez M	-	Duplicated
35	938	Simulated Assessment of Pharmacokinetically Guided Dosing for Investigational Treatments of Pediatric Patients With Coronavirus Disease 2019.	Maharaj AR ; Wu H ; Hornik CP ; Balevic SJ ; Hornik CD ; Smith PB ; Gonzalez D ; Zimmerman KO ; Benjamin DK ; Cohen-Wolkowiez M	-	Duplicated
31	401	Simulated Assessment of Pharmacokinetically Guided Dosing for Investigational Treatments of Pediatric Patients With Coronavirus Disease 2019.TI -	Maharaj AR ; Wu H ; Hornik CP ; Balevic SJ ; Hornik CD ; Smith PB ; Gonzalez D ; Zimmerman KO ; Benjamin DK ; Cohen-Wolkowiez M ; Flick H ; Arns BM ; Bolitschek J ; Bucher B ; Cima K ; Gingrich E ; Handzhiev S ; Hochmair M ; Horak F ; Idzko M ; Jaksch P ; Kovacs G ; KropfmÃ¼ller R ; Lamprecht B ; LÃ¶ffler-Ragg J ; Meilinger M ; Olschewski H ; Pfleger A ; Puchner B ; Puelacher C ; Prior C ; Rodrig…	-	Accepted
32	557	Single-stage synthesis of heterocyclic alkaloid-like compounds from (+)-camphoric acid and their antiviral activity.PG - 61-7	Chernyshov VV ; Yarovaya OI ; Fadeev DS ; Gatilov YV ; Esaulkova YL ; Muryleva AS ; Sinegubova KO ; Zarubaev VV ; Salakhutdinov NF	2020	Discard
29	280	Small-Molecule Antiviral Î²-d-N4-Hydroxycytidine Inhibits a Proofreading-Intact Coronavirus with a High Genetic Barrier to Resistance.	Agostini ML ; Pruijssers AJ ; Chappell JD ; Gribble J ; Lu X ; Andres EL ; Bluemling GR ; Lockwood MA ; Sheahan TP ; Sims AC ; Natchus MG ; Saindane M ; Kolykhalov AA ; Painter GR ; Baric RS ; Denison MR	2019	Discard
32	521	Spinal anaesthesia for patients with coronavirus disease 2019 and possible transmission rates in anaesthetists: retrospective, single-centre, observational cohort study.PG - 670-5	Zhong Q ; Liu YY ; Luo Q ; Zou YF ; Jiang HX ; Li H ; Zhang JJ ; Li Z ; Yang X ; Ma M ; Tang LJ ; Chen YY ; Zheng F ; Ke JJ ; Zhang ZZ	2020	Discard
32	560	Statins and the COVID-19 main protease: in silico evidence on direct interaction.PG - 490-6	Reiner Å½ ; Hatamipour M ; Banach M ; Pirro M ; Al-Rasadi K ; Jamialahmadi T ; Radenkovic D ; Montecucco F ; Sahebkar A	2020	Accepted
42	6793	Stilbene-based natural compounds as promising drug candidates against COVID-19	Wahedi, H.M. and Ahmad, S. and Abbasi, S.W.	2020	Accepted
32	620	Structural Analogs of Umifenovir. 1. Synthesis and Biological Activity of Ethyl 5-Hydroxy-1-Methyl-2-(Trans-2-Phenylcyclopropyl)-1H-Indole-3-Carboxylate.PG - 489-95TI - EAP 2019 Congress and Master Course.PG - 1613-800	Balzarini J ; Ruchko EA ; Zakharova EK ; Kameneva IY ; Nawrozkij MB	2019	Accepted
29	285	Structural and functional similarities in bunyaviruses: Perspectives for panâ€�bunya antivirals.	ter Horst S ; ConceiÃ§Ã£oâ€�Neto N ; Neyts J ; Rochaâ€�Pereira J	2019	Discard
29	278	Structural basis for inhibition of the RNA-dependent RNA polymerase from SARS-CoV-2 by remdesivir.TI -	Yin W ; Mao C ; Luan X ; Shen DD ; Shen Q ; Su H ; Wang X ; Zhou F ; Zhao W ; Gao M ; Chang S ; Xie YC ; Tian G ; Jiang HW ; Tao SC ; Shen J ; Jiang Y ; Jiang H ; Xu Y ; Zhang S ; Zhang Y ; Xu HE ; Feldman C	-	Discard
32	630	Structural basis of influenza virus fusion inhibition by the antiviral drug Arbidol.PG - 206-14	Kadam RU ; Wilson IA	2017	Accepted
32	629	Structure-based optimization and synthesis of antiviral drug Arbidol analogues with significantly improved affinity to influenza hemagglutinin.PG - 3744-8	Wright ZV ; Wu NC ; Kadam RU ; Wilson IA ; Wolan DW	2017	Discard
32	591	Study on the Antiviral Activities and Hemagglutinin-Based Molecular Mechanism of Novel Chlorogenin 3-O-Î²-Chacotrioside Derivatives against H5N1 Subtype Viruses.	Shi WZ ; Jiang LZ ; Song GP ; Wang S ; Xiong P ; Ke CW	2020	Discard
-	-	Successful recovery from critical COVID-19 pneumonia with extracorporeal membrane oxygenation: A case report.	-	-	Duplicated
-	-	Successful recovery from critical COVID-19 pneumonia with extracorporeal membrane oxygenation: A case report.T	-	-	Discard
35	971	Successful recovery from severe COVIDâ€�19 pneumonia after kidney transplantation: The interplay between immunosuppression and novel therapy including tocilizumab.	Lauterio A ; Valsecchi M ; Santambrogio S ; De Carlis R ; Merli M ; Calini A ; Centonze L ; Buscemi V ; Bottiroli M ; Puoti M ; Fumagalli R ; De Carlis L	-	Duplicated
33	649	Successful recovery from severe COVIDâ€�19 pneumonia after kidney transplantation: The interplay between immunosuppression and novel therapy including tocilizumab.	Lauterio A ; Valsecchi M ; Santambrogio S ; De Carlis R ; Merli M ; Calini A ; Centonze L ; Buscemi V ; Bottiroli M ; Puoti M ; Fumagalli R ; De Carlis L	-	Discard
32	553	Successful recovery of COVIDâ€�19 pneumonia in a renal transplant recipient with longâ€�term immunosuppression.	Zhu L ; Xu X ; Ma K ; Yang J ; Guan H ; Chen S ; Chen Z ; Chen G	-	Discard
32	547	Sudden severe thrombocytopenia in a patient in the recovery stage of COVID-19.FAU - Chen, Wanxin	Chen W ; Yang B ; Li Z ; Wang P ; Chen Y ; Zhou H	-	Discard
-	-	Surgical Management of Patients With COVID-19 Infection. Recommendations of the Spanish Association of Surgeonsâ˜†.PG - 251-9	-	-	Duplicated
-	-	Surgical Management of Patients With COVID-19 Infection. Recommendations of the Spanish Association of Surgeonsâ˜†.PG - 251-9	-	-	Duplicated
-	-	Surgical Management of Patients With COVID-19 Infection. Recommendations of the Spanish Association of Surgeonsâ˜†.PG - 251-9	-	-	Discard
35	937	Surgical Oncologists and the COVID-19 Pandemic: Guiding Cancer Patients Effectively through Turbulence and Change.PG - 1-14TI - TI - TI - -	Hwang ES ; Balch CM ; Balch GC ; Feldman SM ; Golshan M ; Grobmyer SR ; Libutti SK ; Margenthaler JA ; Sasidhar M ; Turaga KK ; Wong SL ; McMasters KM ; Tanabe KK ; Sarvepalli D ; Kaushik S ; Aydin SI ; Derespina KR ; Bansal PB ; Kowalsky S ; Trachtman R ; Gillen JK ; Perez MM ; Soshnick SH ; Conway EE ; Bercow A ; Seiden HS ; Pass RH ; Ushay HM ; Ofori-Amanfo G ; Medar SS ; Sridhar AR ; Chatterj…	2020	Discard
30	350	Surviving Sepsis Campaign: Guidelines on the Management of Critically Ill Adults with Coronavirus Disease 2019 (COVID-19).	Alhazzani W ; MÃ¸ller MH ; Arabi YM ; Loeb M ; Gong MN ; Fan E ; Oczkowski S ; Levy MM ; Derde L ; Dzierba A ; Du B ; Aboodi M ; Wunsch H ; Cecconi M ; Koh Y ; Chertow DS ; Maitland K ; Alshamsi F ; Belley-Cote E ; Greco M ; Laundy M ; Morgan JS ; Kesecioglu J ; McGeer A ; Mermel L ; Mammen MJ ; Alexander PE ; Arrington A ; Centofanti JE ; Citerio G ; Baw B ; Memish ZA ; Hammond N ; Hayden FG ; E…	2020	Duplicated
31	482	Surviving Sepsis Campaign: Guidelines on the Management of Critically Ill Adults with Coronavirus Disease 2019 (COVID-19).	Alhazzani W ; MÃ¸ller MH ; Arabi YM ; Loeb M ; Gong MN ; Fan E ; Oczkowski S ; Levy MM ; Derde L ; Dzierba A ; Du B ; Aboodi M ; Wunsch H ; Cecconi M ; Koh Y ; Chertow DS ; Maitland K ; Alshamsi F ; Belley-Cote E ; Greco M ; Laundy M ; Morgan JS ; Kesecioglu J ; McGeer A ; Mermel L ; Mammen MJ ; Alexander PE ; Arrington A ; Centofanti JE ; Citerio G ; Baw B ; Memish ZA ; Hammond N ; Hayden FG ; E…	2020	Duplicated
32	584	Surviving Sepsis Campaign: Guidelines on the Management of Critically Ill Adults with Coronavirus Disease 2019 (COVID-19).	Alhazzani W ; MÃ¸ller MH ; Arabi YM ; Loeb M ; Gong MN ; Fan E ; Oczkowski S ; Levy MM ; Derde L ; Dzierba A ; Du B ; Aboodi M ; Wunsch H ; Cecconi M ; Koh Y ; Chertow DS ; Maitland K ; Alshamsi F ; Belley-Cote E ; Greco M ; Laundy M ; Morgan JS ; Kesecioglu J ; McGeer A ; Mermel L ; Mammen MJ ; Alexander PE ; Arrington A ; Centofanti JE ; Citerio G ; Baw B ; Memish ZA ; Hammond N ; Hayden FG ; E…	2020	Duplicated
33	730	Surviving Sepsis Campaign: Guidelines on the Management of Critically Ill Adults with Coronavirus Disease 2019 (COVID-19).	Alhazzani W ; MÃ¸ller MH ; Arabi YM ; Loeb M ; Gong MN ; Fan E ; Oczkowski S ; Levy MM ; Derde L ; Dzierba A ; Du B ; Aboodi M ; Wunsch H ; Cecconi M ; Koh Y ; Chertow DS ; Maitland K ; Alshamsi F ; Belley-Cote E ; Greco M ; Laundy M ; Morgan JS ; Kesecioglu J ; McGeer A ; Mermel L ; Mammen MJ ; Alexander PE ; Arrington A ; Centofanti JE ; Citerio G ; Baw B ; Memish ZA ; Hammond N ; Hayden FG ; E…	2020	Duplicated
34	885	Surviving Sepsis Campaign: Guidelines on the Management of Critically Ill Adults with Coronavirus Disease 2019 (COVID-19).	Alhazzani W ; MÃ¸ller MH ; Arabi YM ; Loeb M ; Gong MN ; Fan E ; Oczkowski S ; Levy MM ; Derde L ; Dzierba A ; Du B ; Aboodi M ; Wunsch H ; Cecconi M ; Koh Y ; Chertow DS ; Maitland K ; Alshamsi F ; Belley-Cote E ; Greco M ; Laundy M ; Morgan JS ; Kesecioglu J ; McGeer A ; Mermel L ; Mammen MJ ; Alexander PE ; Arrington A ; Centofanti JE ; Citerio G ; Baw B ; Memish ZA ; Hammond N ; Hayden FG ; E…	2020	Duplicated
36	3846	Surviving Sepsis Campaign: Guidelines on the Management of Critically Ill Adults with Coronavirus Disease 2019 (COVID-19).	Alhazzani W ; MÃ¸ller MH ; Arabi YM ; Loeb M ; Gong MN ; Fan E ; Oczkowski S ; Levy MM ; Derde L ; Dzierba A ; Du B ; Aboodi M ; Wunsch H ; Cecconi M ; Koh Y ; Chertow DS ; Maitland K ; Alshamsi F ; Belley-Cote E ; Greco M ; Laundy M ; Morgan JS ; Kesecioglu J ; McGeer A ; Mermel L ; Mammen MJ ; Alexander PE ; Arrington A ; Centofanti JE ; Citerio G ; Baw B ; Memish ZA ; Hammond N ; Hayden FG ; E…	2020	Duplicated
31	506	Surviving Sepsis Campaign: guidelines on the management of critically ill adults with Coronavirus Disease 2019 (COVID-19).PG - 1-34	Alhazzani W ; MÃ¸ller MH ; Arabi YM ; Loeb M ; Gong MN ; Fan E ; Oczkowski S ; Levy MM ; Derde L ; Dzierba A ; Du B ; Aboodi M ; Wunsch H ; Cecconi M ; Koh Y ; Chertow DS ; Maitland K ; Alshamsi F ; Belley-Cote E ; Greco M ; Laundy M ; Morgan JS ; Kesecioglu J ; McGeer A ; Mermel L ; Mammen MJ ; Alexander PE ; Arrington A ; Centofanti JE ; Citerio G ; Baw B ; Memish ZA ; Hammond N ; Hayden FG ; E…	-	Duplicated
32	615	Surviving Sepsis Campaign: guidelines on the management of critically ill adults with Coronavirus Disease 2019 (COVID-19).PG - 1-34	Alhazzani W ; MÃ¸ller MH ; Arabi YM ; Loeb M ; Gong MN ; Fan E ; Oczkowski S ; Levy MM ; Derde L ; Dzierba A ; Du B ; Aboodi M ; Wunsch H ; Cecconi M ; Koh Y ; Chertow DS ; Maitland K ; Alshamsi F ; Belley-Cote E ; Greco M ; Laundy M ; Morgan JS ; Kesecioglu J ; McGeer A ; Mermel L ; Mammen MJ ; Alexander PE ; Arrington A ; Centofanti JE ; Citerio G ; Baw B ; Memish ZA ; Hammond N ; Hayden FG ; E…	-	Duplicated
33	764	Surviving Sepsis Campaign: guidelines on the management of critically ill adults with Coronavirus Disease 2019 (COVID-19).PG - 1-34	Alhazzani W ; MÃ¸ller MH ; Arabi YM ; Loeb M ; Gong MN ; Fan E ; Oczkowski S ; Levy MM ; Derde L ; Dzierba A ; Du B ; Aboodi M ; Wunsch H ; Cecconi M ; Koh Y ; Chertow DS ; Maitland K ; Alshamsi F ; Belley-Cote E ; Greco M ; Laundy M ; Morgan JS ; Kesecioglu J ; McGeer A ; Mermel L ; Mammen MJ ; Alexander PE ; Arrington A ; Centofanti JE ; Citerio G ; Baw B ; Memish ZA ; Hammond N ; Hayden FG ; E…	-	Duplicated
34	926	Surviving Sepsis Campaign: guidelines on the management of critically ill adults with Coronavirus Disease 2019 (COVID-19).PG - 1-34	Alhazzani W ; MÃ¸ller MH ; Arabi YM ; Loeb M ; Gong MN ; Fan E ; Oczkowski S ; Levy MM ; Derde L ; Dzierba A ; Du B ; Aboodi M ; Wunsch H ; Cecconi M ; Koh Y ; Chertow DS ; Maitland K ; Alshamsi F ; Belley-Cote E ; Greco M ; Laundy M ; Morgan JS ; Kesecioglu J ; McGeer A ; Mermel L ; Mammen MJ ; Alexander PE ; Arrington A ; Centofanti JE ; Citerio G ; Baw B ; Memish ZA ; Hammond N ; Hayden FG ; E…	-	Duplicated
35	1046	Surviving Sepsis Campaign: guidelines on the management of critically ill adults with Coronavirus Disease 2019 (COVID-19).PG - 1-34	Alhazzani W ; MÃ¸ller MH ; Arabi YM ; Loeb M ; Gong MN ; Fan E ; Oczkowski S ; Levy MM ; Derde L ; Dzierba A ; Du B ; Aboodi M ; Wunsch H ; Cecconi M ; Koh Y ; Chertow DS ; Maitland K ; Alshamsi F ; Belley-Cote E ; Greco M ; Laundy M ; Morgan JS ; Kesecioglu J ; McGeer A ; Mermel L ; Mammen MJ ; Alexander PE ; Arrington A ; Centofanti JE ; Citerio G ; Baw B ; Memish ZA ; Hammond N ; Hayden FG ; E…	-	Duplicated
36	3853	Surviving Sepsis Campaign: guidelines on the management of critically ill adults with Coronavirus Disease 2019 (COVID-19).PG - 1-34	Alhazzani W ; MÃ¸ller MH ; Arabi YM ; Loeb M ; Gong MN ; Fan E ; Oczkowski S ; Levy MM ; Derde L ; Dzierba A ; Du B ; Aboodi M ; Wunsch H ; Cecconi M ; Koh Y ; Chertow DS ; Maitland K ; Alshamsi F ; Belley-Cote E ; Greco M ; Laundy M ; Morgan JS ; Kesecioglu J ; McGeer A ; Mermel L ; Mammen MJ ; Alexander PE ; Arrington A ; Centofanti JE ; Citerio G ; Baw B ; Memish ZA ; Hammond N ; Hayden FG ; E…	-	Duplicated
30	379	Surviving Sepsis Campaign: guidelines on the management of critically ill adults with Coronavirus Disease 2019 (COVID-19).PG - 1-34	Alhazzani W ; MÃ¸ller MH ; Arabi YM ; Loeb M ; Gong MN ; Fan E ; Oczkowski S ; Levy MM ; Derde L ; Dzierba A ; Du B ; Aboodi M ; Wunsch H ; Cecconi M ; Koh Y ; Chertow DS ; Maitland K ; Alshamsi F ; Belley-Cote E ; Greco M ; Laundy M ; Morgan JS ; Kesecioglu J ; McGeer A ; Mermel L ; Mammen MJ ; Alexander PE ; Arrington A ; Centofanti JE ; Citerio G ; Baw B ; Memish ZA ; Hammond N ; Hayden FG ; E…	-	Discard
31	420	Synthesis of Liver Associations Recommendations for Hepatology and Liver Transplant Care During the COVIDâ€�19 Pandemic.PG - 204-9FAU - Lau, GeorgeTI - TI - TI -	Lau G ; Ward JW ; Fuzimoto AD ; Isidoro C ; Huet T ; Beaussier H ; Voisin O ; Jouveshomme S ; Dauriat G ; Lazareth I ; Sacco E ; Naccache JM ; BÃ©zie Y ; Laplanche S ; Le Berre A ; Le Pavec J ; Salmeron S ; Emmerich J ; Mourad JJ ; Chatellier G ; Hayem G ; Xie P ; Ma W ; Tang H ; Liu D	2020	Discard
40	6780	Systematic review of registered trials of Hydroxychloroquine prophylaxis for COVID-19 health-care workers at the first third of 2020	Bienvenu, A.-L. and Marty, A.M. and Jones, M.K. and Picot, S.	2020	Discard
30	355	Systematic review of the efficacy and safety of antiretroviral drugs against SARS, MERS or COVIDâ€�19: initial assessment.	Ford N ; Vitoria M ; Rangaraj A ; Norris SL ; Calmy A ; Doherty M	2020	Duplicated
32	589	Systematic review of the efficacy and safety of antiretroviral drugs against SARS, MERS or COVIDâ€�19: initial assessment.	Ford N ; Vitoria M ; Rangaraj A ; Norris SL ; Calmy A ; Doherty M	2020	Duplicated
33	738	Systematic review of the efficacy and safety of antiretroviral drugs against SARS, MERS or COVIDâ€�19: initial assessment.	Ford N ; Vitoria M ; Rangaraj A ; Norris SL ; Calmy A ; Doherty M	2020	Duplicated
36	3847	Systematic review of the efficacy and safety of antiretroviral drugs against SARS, MERS or COVIDâ€�19: initial assessment.	Ford N ; Vitoria M ; Rangaraj A ; Norris SL ; Calmy A ; Doherty M	2020	Duplicated
37	3871	Systematic review of the efficacy and safety of antiretroviral drugs against SARS, MERS or COVIDâ€�19: initial assessment.	Ford N ; Vitoria M ; Rangaraj A ; Norris SL ; Calmy A ; Doherty M	2020	Duplicated
27	235	Systematic review of the efficacy and safety of antiretroviral drugs against SARS, MERS or COVIDâ€�19: initial assessment.	Ford N ; Vitoria M ; Rangaraj A ; Norris SL ; Calmy A ; Doherty M	2020	Discard
20	174	Systemic Treatment of Patients With Gastrointestinal Cancers During the COVID-19 Outbreak: COVID-19-adapted Recommendations of the National Cancer Institute of Milan.	Pietrantonio F ; Morano F ; Niger M ; Corallo S ; Antista M ; Raimondi A ; Prisciandaro M ; Pagani F ; Prinzi N ; Nichetti F ; Randon G ; Torchio M ; Corti F ; Ambrosini M ; Palermo F ; Palazzo M ; Biamonte L ; Platania M ; Sposito C ; Cosimelli M ; Mazzaferro V ; Pusceddu S ; Cremolini C ; de Braud F ; Di Bartolomeo M	-	Discard
35	976	Taking the Longer View of COVIDâ€�19.TI	Chabner BA ; Galvis V ; Spinelli FR ; Tello A ; Sossa CL ; Higuera JD ; GÃ³mez ED ; Serrano SE ; Camacho PA ; Velez FG ; Einav S ; Ippolito M ; Cortegiani A	-	Duplicated
31	419	Taking the Longer View of COVIDâ€�19.TI -	Chabner BA ; Einav S ; Ippolito M ; Cortegiani A	-	Discard
30	378	Teicoplanin: an alternative drug for the treatment of COVID-19?PG - 105944	Baron SA ; Devaux C ; Colson P ; Raoult D ; Rolain JM	2020	Duplicated
31	505	Teicoplanin: an alternative drug for the treatment of COVID-19?PG - 105944	Baron SA ; Devaux C ; Colson P ; Raoult D ; Rolain JM	2020	Duplicated
33	763	Teicoplanin: an alternative drug for the treatment of COVID-19?PG - 105944	Baron SA ; Devaux C ; Colson P ; Raoult D ; Rolain JM	2020	Duplicated
34	925	Teicoplanin: an alternative drug for the treatment of COVID-19?PG - 105944	Baron SA ; Devaux C ; Colson P ; Raoult D ; Rolain JM	2020	Duplicated
35	1045	Teicoplanin: an alternative drug for the treatment of COVID-19?PG - 105944	Baron SA ; Devaux C ; Colson P ; Raoult D ; Rolain JM	2020	Duplicated
22	189	Teicoplanin: an alternative drug for the treatment of COVID-19?PG - 105944	Baron SA ; Devaux C ; Colson P ; Raoult D ; Rolain JM	2020	Discard
37	3859	Telemedicine as a tool for PrEP delivery during the COVID-19 pandemic in a large HIV prevention service in Rio de Janeiro-Brazil.	Hoagland B ; Torres TS ; Bezerra DR ; Geraldo K ; Pimenta C ; Veloso VG ; Grinsztejn B	-	Discard
32	565	The anti-influenza virus drug, arbidol is an efficient inhibitor of SARS-CoV-2 in vitro.	Wang X ; Cao R ; Zhang H ; Liu J ; Xu M ; Hu H ; Li Y ; Zhao L ; Li W ; Sun X ; Yang X ; Shi Z ; Deng F ; Hu Z ; Zhong W ; Wang M	2020	Accepted
-	-	The antiviral and the coronavirus-host protein pathways inhibiting properties of herbs and natural compounds - Additional weapons in the fight against the COVID-19 pandemic?	-	-	Duplicated
-	-	The antiviral and the coronavirus-host protein pathways inhibiting properties of herbs and natural compounds - Additional weapons in the fight against the COVID-19 pandemic?	-	-	Duplicated
-	-	The antiviral and the coronavirus-host protein pathways inhibiting properties of herbs and natural compounds - Additional weapons in the fight against the COVID-19 pandemic?	-	-	Duplicated
-	-	The antiviral and the coronavirus-host protein pathways inhibiting properties of herbs and natural compounds - Additional weapons in the fight against the COVID-19 pandemic?	-	-	Duplicated
-	-	The antiviral and the coronavirus-host protein pathways inhibiting properties of herbs and natural compounds - Additional weapons in the fight against the COVID-19 pandemic?	-	-	Duplicated
-	-	The antiviral and the coronavirus-host protein pathways inhibiting properties of herbs and natural compounds - Additional weapons in the fight against the COVID-19 pandemic?	-	-	Duplicated
-	-	The antiviral and the coronavirus-host protein pathways inhibiting properties of herbs and natural compounds - Additional weapons in the fight against the COVID-19 pandemic?	-	-	Duplicated
9	127	The antiviral and the coronavirus-host protein pathways inhibiting properties of herbs and natural compounds - Additional weapons in the fight against the COVID-19 pandemic?	Fuzimoto AD ; Isidoro C	-	Duplicated
-	-	The antiviral and the coronavirus-host protein pathways inhibiting properties of herbs and natural compounds - Additional weapons in the fight against the COVID-19 pandemic?	-	-	Duplicated
11	131	The antiviral and the coronavirus-host protein pathways inhibiting properties of herbs and natural compounds - Additional weapons in the fight against the COVID-19 pandemic?	Fuzimoto AD ; Isidoro C	-	Duplicated
18	162	The antiviral and the coronavirus-host protein pathways inhibiting properties of herbs and natural compounds - Additional weapons in the fight against the COVID-19 pandemic?	Fuzimoto AD ; Isidoro C	-	Duplicated
-	-	The antiviral and the coronavirus-host protein pathways inhibiting properties of herbs and natural compounds - Additional weapons in the fight against the COVID-19 pandemic?	-	-	Duplicated
-	-	The antiviral and the coronavirus-host protein pathways inhibiting properties of herbs and natural compounds - Additional weapons in the fight against the COVID-19 pandemic?	-	-	Duplicated
-	-	The antiviral and the coronavirus-host protein pathways inhibiting properties of herbs and natural compounds - Additional weapons in the fight against the COVID-19 pandemic?TI	-	-	Duplicated
32	627	The Antiviral Drug Arbidol Inhibits Zika Virus.	Fink SL ; Vojtech L ; Wagoner J ; Slivinski NSJ ; Jackson KJ ; Wang R ; Khadka S ; Luthra P ; Basler CF ; Polyak SJ	2018	Accepted
33	736	The anti-viral facet of anti-rheumatic drugs: Lessons from COVID-19.PG - 102468	Perricone C ; Triggianese P ; Bartoloni E ; Cafaro G ; Bonifacio AF ; Bursi R ; Perricone R ; Gerli R	2020	Duplicated
34	893	The anti-viral facet of anti-rheumatic drugs: Lessons from COVID-19.PG - 102468	Perricone C ; Triggianese P ; Bartoloni E ; Cafaro G ; Bonifacio AF ; Bursi R ; Perricone R ; Gerli R	2020	Duplicated
35	1012	The anti-viral facet of anti-rheumatic drugs: Lessons from COVID-19.PG - 102468	Perricone C ; Triggianese P ; Bartoloni E ; Cafaro G ; Bonifacio AF ; Bursi R ; Perricone R ; Gerli R	2020	Duplicated
37	3870	The anti-viral facet of anti-rheumatic drugs: Lessons from COVID-19.PG - 102468	Perricone C ; Triggianese P ; Bartoloni E ; Cafaro G ; Bonifacio AF ; Bursi R ; Perricone R ; Gerli R	2020	Duplicated
30	354	The anti-viral facet of anti-rheumatic drugs: Lessons from COVID-19.PG - 102468	Perricone C ; Triggianese P ; Bartoloni E ; Cafaro G ; Bonifacio AF ; Bursi R ; Perricone R ; Gerli R	2020	Discard
35	975	The care of patients with Duchenne, Becker, and other muscular dystrophies in the COVIDâ€�19 pandemic.	Veerapandiyan A ; Wagner KR ; Apkon S ; McDonald CM ; Mathews KD ; Parsons JA ; Wong BL ; Eichinger K ; Shieh PB ; Butterfield RJ ; Rao VK ; Smith EC ; Proud CM ; Connolly AM ; Ciafaloni E	-	Discard
33	686	The challenge of COVID-19 and hematopoietic cell transplantation; EBMT recommendations for management of hematopoietic cell transplant recipients, their donors, and patients undergoing CAR T-cell therapy.PG - 1-6	Ljungman P ; Mikulska M ; de la Camara R ; Basak GW ; Chabannon C ; Corbacioglu S ; Duarte R ; Dolstra H ; Lankester AC ; Mohty M ; Montoto S ; Murray J ; Peffault de Latour R ; Snowden JA ; Yakoub-Agha I ; Verhouven B ; KrÃ¶ger N ; Styczynski J	-	Duplicated
34	838	The challenge of COVID-19 and hematopoietic cell transplantation; EBMT recommendations for management of hematopoietic cell transplant recipients, their donors, and patients undergoing CAR T-cell therapy.PG - 1-6	Ljungman P ; Mikulska M ; de la Camara R ; Basak GW ; Chabannon C ; Corbacioglu S ; Duarte R ; Dolstra H ; Lankester AC ; Mohty M ; Montoto S ; Murray J ; Peffault de Latour R ; Snowden JA ; Yakoub-Agha I ; Verhouven B ; KrÃ¶ger N ; Styczynski J	-	Duplicated
31	447	The challenge of COVID-19 and hematopoietic cell transplantation; EBMT recommendations for management of hematopoietic cell transplant recipients, their donors, and patients undergoing CAR T-cell therapy.PG - 1-6	Ljungman P ; Mikulska M ; de la Camara R ; Basak GW ; Chabannon C ; Corbacioglu S ; Duarte R ; Dolstra H ; Lankester AC ; Mohty M ; Montoto S ; Murray J ; Peffault de Latour R ; Snowden JA ; Yakoub-Agha I ; Verhouven B ; KrÃ¶ger N ; Styczynski J	-	Discard
13	139	The COVID-19 and Cancer Consortium: A Collaborative Effort to Understand the Effects of COVID-19 on Patients with Cancer.	Rubinstein SM ; Steinharter JA ; Warner J ; Rini BI ; Peters S ; Choueiri TK	-	Discard
34	848	The COVID-19 Pandemic: Clinical Information for Ophthalmologists.PG - 59-63FAU - Bozkurt, Banu	Bozkurt B ; EÄŸrilmez S ; ÅžengÃ¶r T ; YÄ±ldÄ±rÄ±m Ã– ; Ä°rkeÃ§ M	2020	Duplicated
33	696	The COVID-19 Pandemic: Clinical Information for Ophthalmologists.PG - 59-63FAU - Bozkurt, Banu	Bozkurt B ; EÄŸrilmez S ; ÅžengÃ¶r T ; YÄ±ldÄ±rÄ±m Ã– ; Ä°rkeÃ§ M	2020	Discard
29	286	The COVIDâ€�19 epidemic.PG - 278-80FAU - Velavan, Thirumalaisamy P.	Velavan TP ; Meyer CG	2020	Discard
-	-	The critical role of futility analysis in the pursuit of effective treatments for COVID-19.PG - 100581FAU - Su, Zheng	-	-	Discard
-	-	The critical role of futility analysis in the pursuit of effective treatments for COVID-19.PG - 100581FAU - Su, Zheng	-	-	Discard
34	777	The daily impact of COVID-19 in gastroenterology.PG - 520-7TI -	Magro F ; Abreu C ; Rahier JF ; Uckun FM	2020	Duplicated
31	402	The daily impact of COVID-19 in gastroenterology.PG - 520-7TI -	Magro F ; Abreu C ; Rahier JF ; Uckun FM ; Allen MB ; Mirsaeidi M	2020	Duplicated
-	-	The daily impact of COVID-19 in gastroenterology.PG - 520-7TI -	-	-	Duplicated
33	635	The daily impact of COVID-19 in gastroenterology.PG - 520-7TI - The Rise and Impact of COVID-19 in India.	Magro F ; Abreu C ; Rahier JF ; Kumar SU ; Kumar DT ; Christopher BP ; Doss CGP	2020	Duplicated
-	-	The daily impact of COVID-19 in gastroenterology.PG - 520-7TI - The Rise and Impact of COVID-19 in India.	-	-	Duplicated
35	941	The daily impact of COVID-19 in gastroenterology.PG - 520-7TI - TI -	Magro F ; Abreu C ; Rahier JF ; Kumar SU ; Kumar DT ; Christopher BP ; Doss CGP ; Uckun FM ; Allen MB ; Mirsaeidi M	2020	Discard
34	799	The Effects of Allium Sativum on Immunity within the Scope of COVID-19 Infection.TI -	Donma MM ; Donma O ; Einav S ; Ippolito M ; Cortegiani A	-	Discard
31	500	The epidemiology, diagnosis and treatment of COVID-19.PG - 105955	Zhai P ; Ding Y ; Wu X ; Long J ; Zhong Y ; Li Y	2020	Duplicated
32	606	The epidemiology, diagnosis and treatment of COVID-19.PG - 105955	Zhai P ; Ding Y ; Wu X ; Long J ; Zhong Y ; Li Y	2020	Duplicated
33	755	The epidemiology, diagnosis and treatment of COVID-19.PG - 105955	Zhai P ; Ding Y ; Wu X ; Long J ; Zhong Y ; Li Y	2020	Duplicated
34	916	The epidemiology, diagnosis and treatment of COVID-19.PG - 105955	Zhai P ; Ding Y ; Wu X ; Long J ; Zhong Y ; Li Y	2020	Duplicated
35	1040	The epidemiology, diagnosis and treatment of COVID-19.PG - 105955	Zhai P ; Ding Y ; Wu X ; Long J ; Zhong Y ; Li Y	2020	Duplicated
37	3874	The epidemiology, diagnosis and treatment of COVID-19.PG - 105955	Zhai P ; Ding Y ; Wu X ; Long J ; Zhong Y ; Li Y	2020	Duplicated
-	-	The epidemiology, diagnosis and treatment of COVID-19.PG - 105955	-	-	Duplicated
30	368	The epidemiology, diagnosis and treatment of COVID-19.PG - 105955TI -	Zhai P ; Ding Y ; Wu X ; Long J ; Zhong Y ; Li Y ; Waghmare A ; Boeckh M	2020	Discard
29	265	The hallmarks of COVID-19 disease.	Tang D ; Comish P ; Kang R	2020	Discard
16	156	The management of coronavirus infections with particular reference to SARS.PG - 437-41	Wong SSY ; Yuen KY	2008	Duplicated
18	163	The management of coronavirus infections with particular reference to SARS.PG - 437-41	Wong SSY ; Yuen KY	2008	Duplicated
26	225	The management of coronavirus infections with particular reference to SARS.PG - 437-41	Wong SSY ; Yuen KY	2008	Duplicated
27	238	The management of coronavirus infections with particular reference to SARS.PG - 437-41	Wong SSY ; Yuen KY	2008	Duplicated
30	369	The management of coronavirus infections with particular reference to SARS.PG - 437-41	Wong SSY ; Yuen KY	2008	Duplicated
33	758	The management of coronavirus infections with particular reference to SARS.PG - 437-41	Wong SSY ; Yuen KY	2008	Duplicated
34	919	The management of coronavirus infections with particular reference to SARS.PG - 437-41	Wong SSY ; Yuen KY	2008	Duplicated
14	146	The management of coronavirus infections with particular reference to SARS.PG - 437-41	Wong SSY ; Yuen KY	2008	Discard
34	834	The Parallel Pandemic: Medical Misinformation and COVID-19: Primum non nocere.PG - 1-2FAU - Love, Jennifer S.	Love JS ; Blumenberg A ; Horowitz Z	-	Duplicated
31	443	The Parallel Pandemic: Medical Misinformation and COVID-19: Primum non nocere.PG - 1-2FAU - Love, Jennifer S.	Love JS ; Blumenberg A ; Horowitz Z	-	Discard
29	291	The race for treatments.PG - 11TI -	Le Page M ; Bouton J ; Van Hecke K ; Van Calenbergh S	2017	Discard
-	-	The Rise and Impact of COVID-19 in India.	-	-	Duplicated
-	-	The Rise and Impact of COVID-19 in India.TI - Reducing the Fatality Rate of COVID-19 by Applying Clinical Insights From Immuno-Oncology and Lung Transplantation.	-	-	Discard
32	515	The role of interleukinâ€�6 in monitoring severe case of coronavirus disease 2019.	Liu T ; Zhang J ; Yang Y ; Ma H ; Li Z ; Zhang J ; Cheng J ; Zhang X ; Zhao Y ; Xia Z ; Zhang L ; Wu G ; Yi J	-	Discard
31	509	The third coronavirus epidemic in the third millennium: whatâ€™s next?PG - 1-4FAU - ÄŒivljak, Rok	ÄŒivljak R ; MarkotiÄ‡ A ; Kuzman I	2020	Duplicated
33	767	The third coronavirus epidemic in the third millennium: whatâ€™s next?PG - 1-4FAU - ÄŒivljak, Rok	ÄŒivljak R ; MarkotiÄ‡ A ; Kuzman I	2020	Duplicated
34	930	The third coronavirus epidemic in the third millennium: whatâ€™s next?PG - 1-4FAU - ÄŒivljak, Rok	ÄŒivljak R ; MarkotiÄ‡ A ; Kuzman I	2020	Duplicated
30	384	The third coronavirus epidemic in the third millennium: whatâ€™s next?PG - 1-4FAU - ÄŒivljak, Rok	ÄŒivljak R ; MarkotiÄ‡ A ; Kuzman I	2020	Discard
32	580	The trinity of COVID-19: immunity, inflammation and intervention.PG - 1-12	Tay MZ ; Poh CM ; RÃ©nia L ; MacAry PA ; Ng LFP	-	Discard
35	1044	The use of anti-inflammatory drugs in the treatment of people with severe coronavirus disease 2019 (COVID-19): The Perspectives of clinical immunologists from China.PG - 108393	Zhang W ; Zhao Y ; Zhang F ; Wang Q ; Li T ; Liu Z ; Wang J ; Qin Y ; Zhang X ; Yan X ; Zeng X ; Zhang S	2020	Duplicated
34	922	The use of anti-inflammatory drugs in the treatment of people with severe coronavirus disease 2019 (COVID-19): The Perspectives of clinical immunologists from China.PG - 108393	Zhang W ; Zhao Y ; Zhang F ; Wang Q ; Li T ; Liu Z ; Wang J ; Qin Y ; Zhang X ; Yan X ; Zeng X ; Zhang S	2020	Discard
-	-	Therapeutic Development and Drugs for the Treatment of COVID-19.	-	-	Duplicated
-	-	Therapeutic Development and Drugs for the Treatment of COVID-19.PG - 109-26TI -	-	-	Discard
-	-	Therapeutic management of Crimean-Congo haemorrhagic feverâ˜	-	-	Duplicated
-	-	Therapeutic management of Crimean-Congo haemorrhagic feverâ˜†.PG - 517-22	-	-	Discard
29	295	Therapeutic options for the treatment of 2019-novel coronavirus: An evidence-based approach.PG - 1-5FAU - Sarma, Phulen	Sarma P ; Prajapat M ; Avti P ; Kaur H ; Kumar S ; Medhi B	2020	Discard
31	487	Therapeutic strategies for critically ill patients with COVID-19.	Li L ; Li R ; Wu Z ; Yang X ; Zhao M ; Liu J ; Chen D	2020	Duplicated
32	587	Therapeutic strategies for critically ill patients with COVID-19.	Li L ; Li R ; Wu Z ; Yang X ; Zhao M ; Liu J ; Chen D	2020	Duplicated
33	735	Therapeutic strategies for critically ill patients with COVID-19.	Li L ; Li R ; Wu Z ; Yang X ; Zhao M ; Liu J ; Chen D	2020	Duplicated
34	892	Therapeutic strategies for critically ill patients with COVID-19.	Li L ; Li R ; Wu Z ; Yang X ; Zhao M ; Liu J ; Chen D	2020	Duplicated
35	1011	Therapeutic strategies for critically ill patients with COVID-19.	Li L ; Li R ; Wu Z ; Yang X ; Zhao M ; Liu J ; Chen D	2020	Duplicated
30	353	Therapeutic strategies for critically ill patients with COVID-19.	Li L ; Li R ; Wu Z ; Yang X ; Zhao M ; Liu J ; Chen D	2020	Discard
32	548	Therapien gegen COVID-19 â€” ein Update: SARS-CoV-2-Pandemie.PG - 20-3	MÃ¼ller T	2020	Discard
-	-	Three Novel COVID-19 Pneumonia Cases Successfully Treated With Lopinavir/Ritonavir.	-	-	Discard
33	658	Tocilizumab for the treatment of severe COVID-19 pneumonia with hyperinflammatory syndrome and acute respiratory failure: A single center study of 100 patients in Brescia, Italy.PG - 102568	Toniati P ; Piva S ; Cattalini M ; Garrafa E ; Regola F ; Castelli F ; Franceschini F ; AirÃ² P ; Bazzani C ; Beindorf EA ; Berlendis M ; Bezzi M ; Bossini N ; Castellano M ; Cattaneo S ; Cavazzana I ; Contessi GB ; Crippa M ; Delbarba A ; De Peri E ; Faletti A ; Filippini M ; Filippini M ; Frassi M ; Gaggiotti M ; Gorla R ; Lanspa M ; Lorenzotti S ; Marino R ; Maroldi R ; Metra M ; Matteelli A ;…	2020	Duplicated
35	989	Tocilizumab for the treatment of severe COVID-19 pneumonia with hyperinflammatory syndrome and acute respiratory failure: A single center study of 100 patients in Brescia, Italy.PG - 102568	Toniati P ; Piva S ; Cattalini M ; Garrafa E ; Regola F ; Castelli F ; Franceschini F ; AirÃ² P ; Bazzani C ; Beindorf EA ; Berlendis M ; Bezzi M ; Bossini N ; Castellano M ; Cattaneo S ; Cavazzana I ; Contessi GB ; Crippa M ; Delbarba A ; De Peri E ; Faletti A ; Filippini M ; Filippini M ; Frassi M ; Gaggiotti M ; Gorla R ; Lanspa M ; Lorenzotti S ; Marino R ; Maroldi R ; Metra M ; Matteelli A ;…	2020	Duplicated
31	424	Tocilizumab for the treatment of severe COVID-19 pneumonia with hyperinflammatory syndrome and acute respiratory failure: A single center study of 100 patients in Brescia, Italy.PG - 102568	Toniati P ; Piva S ; Cattalini M ; Garrafa E ; Regola F ; Castelli F ; Franceschini F ; AirÃ² P ; Bazzani C ; Beindorf EA ; Berlendis M ; Bezzi M ; Bossini N ; Castellano M ; Cattaneo S ; Cavazzana I ; Contessi GB ; Crippa M ; Delbarba A ; De Peri E ; Faletti A ; Filippini M ; Filippini M ; Frassi M ; Gaggiotti M ; Gorla R ; Lanspa M ; Lorenzotti S ; Marino R ; Maroldi R ; Metra M ; Matteelli A ;…	2020	Accepted
31	466	Treatment for emerging viruses: Convalescent plasma and COVID-19.PG - 102790	Brown BL ; McCullough J	2020	Duplicated
33	713	Treatment for emerging viruses: Convalescent plasma and COVID-19.PG - 102790	Brown BL ; McCullough J	2020	Duplicated
34	869	Treatment for emerging viruses: Convalescent plasma and COVID-19.PG - 102790	Brown BL ; McCullough J	2020	Duplicated
30	342	Treatment for emerging viruses: Convalescent plasma and COVID-19.PG - 102790	Brown BL ; McCullough J	2020	Discard
33	678	Treatment Guidance for Patients With Lung Cancer During the Coronavirus 2019 Pandemic.	Dingemans AMC ; Soo RA ; Jazieh AR ; Rice SJ ; Kim YT ; Teo LL ; Warren GW ; Xiao SY ; Smit EF ; Aerts JG ; Yoon SH ; Veronesi G ; De Cobelli F ; Ramalingam SS ; Garassino MC ; Wynes MW ; Behera M ; Haanen J ; Lu S ; Peters S ; Ahn MJ ; Scagliotti GV ; Adjei AA ; Belani CP	-	Duplicated
34	831	Treatment Guidance for Patients With Lung Cancer During the Coronavirus 2019 Pandemic.	Dingemans AMC ; Soo RA ; Jazieh AR ; Rice SJ ; Kim YT ; Teo LL ; Warren GW ; Xiao SY ; Smit EF ; Aerts JG ; Yoon SH ; Veronesi G ; De Cobelli F ; Ramalingam SS ; Garassino MC ; Wynes MW ; Behera M ; Haanen J ; Lu S ; Peters S ; Ahn MJ ; Scagliotti GV ; Adjei AA ; Belani CP	-	Duplicated
31	440	Treatment Guidance for Patients With Lung Cancer During the Coronavirus 2019 Pandemic.	Dingemans AMC ; Soo RA ; Jazieh AR ; Rice SJ ; Kim YT ; Teo LL ; Warren GW ; Xiao SY ; Smit EF ; Aerts JG ; Yoon SH ; Veronesi G ; De Cobelli F ; Ramalingam SS ; Garassino MC ; Wynes MW ; Behera M ; Haanen J ; Lu S ; Peters S ; Ahn MJ ; Scagliotti GV ; Adjei AA ; Belani CP	-	Discard
32	549	Treatment of severe pneumonia due to COVID-19 with peginterferon alfa 2a.PG - e00837	El-Lababidi RM ; Mooty M ; Bonilla MF ; Salem NM	2020	Discard
42	6792	Treatment options for COVID-19: The reality and challenges	Jean, S.-S. and Lee, P.-I. and Hsueh, P.-R.	2020	Discard
13	137	Tripartite Combination of Candidate Pandemic Mitigation Agents: Vitamin D, Quercetin, and Estradiol Manifest Properties of Medicinal Agents for Targeted Mitigation of the COVID-19 Pandemic Defined by Genomics-Guided Tracing of SARS-CoV-2 Targets in Human Cells.	Glinsky GV	2020	Duplicated
16	153	Tripartite Combination of Candidate Pandemic Mitigation Agents: Vitamin D, Quercetin, and Estradiol Manifest Properties of Medicinal Agents for Targeted Mitigation of the COVID-19 Pandemic Defined by Genomics-Guided Tracing of SARS-CoV-2 Targets in Human Cells.TI -	Glinsky GV ; Fuzimoto AD ; Isidoro C	2020	Accepted
31	477	Umifenovir treatment is not associated with improved outcomes in patients with coronavirus disease 2019: a retrospective study.	Lian N ; Xie H ; Lin S ; Huang J ; Zhao J ; Lin Q	-	Duplicated
32	581	Umifenovir treatment is not associated with improved outcomes in patients with coronavirus disease 2019: a retrospective study.	Lian N ; Xie H ; Lin S ; Huang J ; Zhao J ; Lin Q	-	Duplicated
33	725	Umifenovir treatment is not associated with improved outcomes in patients with coronavirus disease 2019: a retrospective study.	Lian N ; Xie H ; Lin S ; Huang J ; Zhao J ; Lin Q	-	Duplicated
36	3845	Umifenovir treatment is not associated with improved outcomes in patients with coronavirus disease 2019: a retrospective study.PG - 917-21	Lian N ; Xie H ; Lin S ; Huang J ; Zhao J ; Lin Q	2020	Accepted
35	1008	Uncommon presentation of COVID-19: Gastrointestinal bleeding.	Gulen M ; Satar S	-	Discard
31	507	Unrevealing sequence and structural features of novel coronavirus using in silico approaches: The main protease as molecular target.PG - 400-9	Ortega JT ; Serrano ML ; Pujol FH ; Rangel HR	2020	Duplicated
33	765	Unrevealing sequence and structural features of novel coronavirus using in silico approaches: The main protease as molecular target.PG - 400-9	Ortega JT ; Serrano ML ; Pujol FH ; Rangel HR	2020	Duplicated
34	927	Unrevealing sequence and structural features of novel coronavirus using in silico approaches: The main protease as molecular target.PG - 400-9	Ortega JT ; Serrano ML ; Pujol FH ; Rangel HR	2020	Duplicated
30	381	Unrevealing sequence and structural features of novel coronavirus using in silico approaches: The main protease as molecular target.PG - 400-9	Ortega JT ; Serrano ML ; Pujol FH ; Rangel HR	2020	Discard
31	494	Urgent Guidance for Navigating and Circumventing the QTc-Prolonging and Torsadogenic Potential of Possible Pharmacotherapies for Coronavirus Disease 19 (COVID-19).PG - 1213-21	Giudicessi JR ; Noseworthy PA ; Friedman PA ; Ackerman MJ	2020	Duplicated
33	747	Urgent Guidance for Navigating and Circumventing the QTc-Prolonging and Torsadogenic Potential of Possible Pharmacotherapies for Coronavirus Disease 19 (COVID-19).PG - 1213-21	Giudicessi JR ; Noseworthy PA ; Friedman PA ; Ackerman MJ	2020	Duplicated
34	908	Urgent Guidance for Navigating and Circumventing the QTc-Prolonging and Torsadogenic Potential of Possible Pharmacotherapies for Coronavirus Disease 19 (COVID-19).PG - 1213-21	Giudicessi JR ; Noseworthy PA ; Friedman PA ; Ackerman MJ	2020	Duplicated
35	1031	Urgent Guidance for Navigating and Circumventing the QTc-Prolonging and Torsadogenic Potential of Possible Pharmacotherapies for Coronavirus Disease 19 (COVID-19).PG - 1213-21	Giudicessi JR ; Noseworthy PA ; Friedman PA ; Ackerman MJ	2020	Duplicated
25	217	Urgent Guidance for Navigating and Circumventing the QTc-Prolonging and Torsadogenic Potential of Possible Pharmacotherapies for Coronavirus Disease 19 (COVID-19).PG - 1213-21	Giudicessi JR ; Noseworthy PA ; Friedman PA ; Ackerman MJ	2020	Discard
-	-	Urgent Peritoneal Dialysis in Patients With COVID-19 and Acute Kidney Injury: A Single-Center Experience in a Time of Crisis in the United States.	-	-	Discard
35	1047	Use of antiviral drugs to reduce COVID-19 transmission.PG - e639-40FAU - MitjÃ , Oriol	MitjÃ O ; Clotet B	2020	Discard
35	1038	Use of Hydroxychloroquine and Chloroquine During the COVID-19 Pandemic: What Every Clinician Should Know.	Yazdany J ; Kim AH	-	Duplicated
34	914	Use of Hydroxychloroquine and Chloroquine During the COVID-19 Pandemic: What Every Clinician Should Know.	Yazdany J ; Kim AH	-	Discard
34	819	Use of Hydroxychloroquine and Interferon alpha-2b for the Prophylaxis of COVID-19.	Yang A ; Yang C ; Yang B	-	Discard
34	798	Vaccines and Drug Therapeutics to Lock Down Novel Coronavirus Disease 2019 (COVID-19): A Systematic Review of Clinical Trials.	Bhagavathula AS ; Aldhaleei WA ; Rovetta A ; Rahmani J	-	Duplicated
31	417	Vaccines and Drug Therapeutics to Lock Down Novel Coronavirus Disease 2019 (COVID-19): A Systematic Review of Clinical Trials.TI -	Bhagavathula AS ; Aldhaleei WA ; Rovetta A ; Rahmani J ; Desai A ; Gyawali B	-	Duplicated
33	652	Vaccines and Drug Therapeutics to Lock Down Novel Coronavirus Disease 2019 (COVID-19): A Systematic Review of Clinical Trials.TI -	Bhagavathula AS ; Aldhaleei WA ; Rovetta A ; Rahmani J ; Desai A ; Gyawali B	-	Duplicated
35	974	Vaccines and Drug Therapeutics to Lock Down Novel Coronavirus Disease 2019 (COVID-19): A Systematic Review of Clinical Trials.TI -	Bhagavathula AS ; Aldhaleei WA ; Rovetta A ; Rahmani J ; Desai A ; Gyawali B	-	Duplicated
32	533	Vaccines and Drug Therapeutics to Lock Down Novel Coronavirus Disease 2019 (COVID-19): A Systematic Review of Clinical Trials.TI -	Bhagavathula AS ; Aldhaleei WA ; Rovetta A ; Rahmani J ; Tang L ; Zhang X ; Wang Y ; Zeng X	-	Discard
-	-	Veno-venous Extracorporeal Membrane Oxygenation Support in COVID-19 Respiratory Distress Syndrome: Initial Experience.	-	-	Duplicated
-	-	Veno-venous Extracorporeal Membrane Oxygenation Support in COVID-19 Respiratory Distress Syndrome: Initial Experience.	-	-	Discard
-	-	Ventricular arrhythmia risk due to chloroquine / hydroxychloroquine treatment for COVID-19: Should it be given.FAU - Malviya, Amit	-	-	Discard
42	6789	Virtual screening of natural products against type II transmembrane serine protease (TMPRSS2), the priming agent of coronavirus 2 (SARS-COV-2)	Rahman, N. and Basharat, Z. and Yousuf, M. and Castaldo, G. and Rastrelli, L. and Khan, H.	2020	Accepted
34	851	Vitamin C and coronavirus.FAU - Simonson, William	Simonson W	-	Discard
38	6776	Wastewater surveillance for population-wide Covid-19: The present and future	Daughton, C.G.	2020	Discard
44	6804	What we learned about COVID-19 so far? Notes from underground	AkyÄ±l, F.T. and KaradoÄŸan, D. and GÃ¼rkan, C.G. and YÃ¼ksel, A. and ArÄ±kan, H. and EyÃ¼boÄŸlu, T.Åž. and EmiralioÄŸlu, N. and GÃ¼rsoy, T.R. and ÅžerifoÄŸlu, Ä°. and TÃ¶reyin, Z.N. and Marim, F. and Kara, B.Y. and Ã–zakÄ±ncÄ±, H. and Develi, E. and Ã‡akmakÃ§Ä±, S. and KÃ¼sbeci, T.Ã‡. and KarcÄ±oÄŸlu, O. and GÃ¼lhan, P.Y. and ErÃ§elik, M. and Er, B. and AtaoÄŸlu, Ã–. and Polat, D. and Kaya, Ä°. …	2020	Discard
32	543	When fear and misinformation go viral: Pharmacists' role in deterring medication misinformation during the 'infodemic' surrounding COVID-19.	Erku DA ; Belachew SA ; Abrha S ; Sinnollareddy M ; Thomas J ; Steadman KJ ; Tesfaye WH	-	Discard
24	201	When there is a pandemic there is no time to waste: should we have hydroxychloroquine in our armoury against COVID-19 infected patients?PG - 94-7	Bogdanos DP ; Daniil Z ; Zakynthinos E ; Gourgoulianis K ; Sakkas LI	2020	Discard
25	211	When there is a pandemic there is no time to waste: should we have hydroxychloroquine in our armoury against COVID-19 infected patients?PG - 94-7	Bogdanos DP ; Daniil Z ; Zakynthinos E ; Gourgoulianis K ; Sakkas LI	2020	Duplicated
34	839	When there is a pandemic there is no time to waste: should we have hydroxychloroquine in our armoury against COVID-19 infected patients?PG - 94-7	Bogdanos DP ; Daniil Z ; Zakynthinos E ; Gourgoulianis K ; Sakkas LI	2020	Duplicated
29	308	Zika vaccines and therapeutics: landscape analysis and challenges ahead.	Wilder-Smith A ; Vannice K ; Durbin A ; Hombach J ; Thomas SJ ; Thevarjan I ; Simmons CP	2018	Discard
32	626	Zoonotic Potential of Influenza A Viruses: A Comprehensive Overview.	Mostafa A ; Abdelwhab EM ; Mettenleiter TC ; Pleschka S	2018	Discard
